# Supplementary material for: Mapping biological influences on the human plasma proteome beyond the genome
Source: Nat Metab. 2024 Sep 26;6(10):2010–23. doi: 10.1038/s42255-024-01133-5 (PMC11496106; doi:10.1038/s42255-024-01133-5)
Supplement: Supplementary file 3 — Supplementary Tables 1–16. [file 42255_2024_1133_MOESM3_ESM.xlsx]

## Sheet: Supp. Table 1
Supplementary Table 1. Participant characteristics from the Fenland study included in the anlyses.
	Statistic (means standard ± deviation)*
Sample size	8350
Women ( %)	4404 (52.74)
Age (years)	48.85 ± 7.35
BMI (Kg/m2)	26.89 ± 4.81
Waist-to-hip ratio	0.88 ± 0.09
HDL cholesterol (mmol/L)	1.53 ± 0.42
LDL choelsterol (mmol/L)	3.41 ± 0.91
Triglycerides (mmol / L)	1.19 ± 0.82
Fasting glucose (mmol/L)	4.84 ± 0.69
eGFR (mL/min/1.73 m2)	89.39 ± 14.18
Systolic blood pressure [mmHg]	75.61 ± 10.58
Diastolic blood pressure [mmHg]	124.89 ± 16.43
Alcohol consumption (average gr per day)	9.35 ± 12.78
Current smokers (%)	1019 (12.20)
Antihypertensive medication (N / %)	1607 (19.25)
*quantitative data are summarized by mean and standard deviation, nominal data by aboslute number and percentage

## Sheet: Header ST2
Variable	Explanatory biological, genetic or technical variable
Description	Description fo the variable
N imputed	Number of values imputed
Determinants Class	Claas annotated for the explanatory variable

## Sheet: Supp. Table 2
Supplementary Table 2. List of participant characteristic, genetic and technical variables tested as explanatory factors.
Variable	Description	N imputed	Determinants Class
Age	Age at baseline appointment	0	Age
Total bone mass	Total bone mass in grams (DEXA measurement)	428	Anthropometric
Total fat mass	Total fat mass in grams (DEXA measurement)	428	Anthropometric
Total lean mass	Total lean mass in grams (DEXA measurement)	428	Anthropometric
Arm fat mass	Total fat mass of two arms in grams (DEXA measurement)	428	Anthropometric
Legs fat mass	Total fat mass of two legs in grams (DEXA measurement)	428	Anthropometric
BMI	Body mass index in kg/m2	6	Anthropometric
Peripheral fat	Total leg and arm fat mass (derived from DEXA)	528	Anthropometric
Subcutaneous fat	Subcutaneous Adipose Tissue withing the android region in grams (derived from DEXA)	528	Anthropometric
Visceral fat	Visceral Adipose Tissue withing the android region in cm3 (derived from DEXA)	534	Anthropometric
WHR	Waist to hip ratio	22	Anthropometric
HDL	serum HDL cholesterol (mmol /L)	17	Lipids
LDL	LDL cholesterol (mmol/L)	85	Lipids
Triglycerides	Serum triglycerides (mmol/L)	17	Lipids
Total cholesterol	Total cholesterol in mmol/L	17	Lipids
DBP	Diastolic blood pressure in mmHg/min	6	Cardio
SBP	Systolic blood pressure in mmHg/min	5	Cardio
eGFR	Estimated glomerular filtration rate in ml/min/1.73 m2	62	Cardio
cis pQTL score	cis-pQTL weighted score	0	cis pQTL score
Alcohol intake	Average daily alcohol intake in grams (FFQ derived)	12	Dietary / lifestyle
DASH diet score	Dietary Approaches to Stop Hypertension (DASH) accordance score. (FFQ derived)	94	Dietary / lifestyle
Total energy intake	Average daily energy intake in Kcal (FFQ derived)	12	Dietary / lifestyle
Vitamin C	Vitamin C in umol/L	195	Dietary / lifestyle
PAEE	Physical activity energy expenditure (kJ/Kg/d)	9	Dietary / lifestyle
MDS	Mediterranean score based on tertile categories of nine dietary variable. (FFQ derived)	93	Dietary / lifestyle
current smoker	Current smoking status	19	Dietary / lifestyle
ever smoker	Ever smoker status	19	Dietary / lifestyle
BMI-GRS	BMI weighted genetic risk score	0	Disease-GRS
CAD-GRS	Coronary Artery Disease-GRS weighted genetic risk score	0	Disease-GRS
DBP-GRS	DBP-GRS weighted genetic risk score	0	Disease-GRS
eGFR-GRS	eGFR-GRS weighted genetic risk score	0	Disease-GRS
FG-GRS	Fasting glucose-GRS weighted genetic risk score	0	Disease-GRS
2hPG-GRS	2-hour glucose-GRS weighted genetic risk score	0	Disease-GRS
Hip specific-GRS	Gluteofemoral fat accumulation-GRS weighted genetic risk score	0	Disease-GRS
Fasting insulin-GRS (FI-GRS)	Fasting Insulin-GRS weighted genetic risk score	0	Disease-GRS
SBP-GRS	SBP-GRS weighted genetic risk score	0	Disease-GRS
T2D-GRS	Type 2 Diabetes-GRS weighted genetic risk score	0	Disease-GRS
Waist specific-GRS	Abdominal fat accumulation-GRS weighted genetic risk score	0	Disease-GRS
WHR-GRS	WHR-GRS weighted genetic risk score	0	Disease-GRS
HbA1c	Glycated haemoglobin in mmol/mol	39	Glycaemic
Fasting glucose	Fasting glucose in mmol/L	28	Glycaemic
Insulin	Fasting insulin in pmol/L	96	Glycaemic
CRP	C-reactive protein	1575	Inflammatory
ALP	Alkaline phosphatase in U/L	20	Liver
ALT	Alanine transaminase in U/L	18	Liver
Bilirubin	Bilirubin in umol/L	17	Liver
Liver score	Ultrasound liver score (values 3 to 12)	1263	Liver
Antihypertensive medication	Self-reported usage of antihypertensive medication	0	Medication
Lipid lowering medication	Self-reported usage of lipid lowering medication	0	Medication
Sex	Sex	0	Sex
Appointment Date	Year of baseline appointment visit	0	Technical
Appointment date season	Season of baseline appointment date (dummy coded)	0	Technical
Proteomic PC 1 (0.005% dilution proteins)	Principal component 1 for proteins in the 0.005% dilution	0	Technical
Proteomic PC 1 (20% dilution proteins)	Principal component 1 for proteins in the 20% dilution	0	Technical
Proteomic PC 1 (0.5% dilution proteins)	Principal component 1 for proteins in the 0.05% dilution	0	Technical
Test site	Test site from the study (dummy coded)	162	Technical
FT3	Triiodothyronine from a 2-hour post-glucose challenge sample	311	Thyroid
FT4	Thyroxine from a 2-hour post-glucose challenge sample	308	Thyroid
TSH	Thyroid stimulating hormone from a 2-hour post-glucose challenge sample	358	Thyroid
trans pQTL score	trans-pQTL weighted score	0	trans pQTL score

## Sheet: Header ST3
Target	Protein Target name abbreviation
TargetFullName	Extended protein target name
UniProt	UniProt ID
SomScan ID	SomaLogic ID
Top technical correlate	Technical variable which explained the largest proportion of variance
Proportion of variance explained	Proportion of varianve expalined by the technical variable that explained the greatest amount in variance

## Sheet: Supp. Table 3
Supplementary Table 3. Protein targets for which the major explanatory variable was a techinal factor.
Target	TargetFullName	UniProt	SomScan ID	Top technical correlate	Proportion of variance explained
CRBB2	Beta-crystallin B2	P43320	10000-28	Test Site	2.81972
c-Raf	RAF proto-oncogene serine/threonine-protein kinase	P04049	10001-7	Test Site	16.89
ZNF41	Zinc finger protein 41	P51814	10003-15	Test Site	1.58433
ELK1	ETS domain-containing protein Elk-1	P19419	10006-25	Test Site	9.30801
GUC1A	Guanylyl cyclase-activating protein 1	P43080	10008-43	Test Site	3.48341
OCRL	Inositol polyphosphate 5-phosphatase OCRL-1	Q01968	10011-65	Test Site	3.98403
KCAB2	Voltage-gated potassium channel subunit beta-2	Q13303	10015-119	Test Site	15.999
POLH	DNA polymerase eta	Q9Y253	10022-207	Test Site	3.19937
VDR	Vitamin D3 receptor	P11473	10023-32	Test Site	2.40924
HOGA1	4-hydroxy-2-oxoglutarate aldolase, mitochondrial	Q86XE5	10024-44	Test Site	3.38641
MutY homolog	Adenine DNA glycosylase	Q9UIF7	10030-8	Test Site	0.936004
P73L	Tumor protein 63	Q9H3D4	10040-63	Test Site	3.8817
SGK3	Serine/threonine-protein kinase Sgk3	Q96BR1	10042-8	Test Site	15.4476
BRD4	Bromodomain-containing protein 4	O60885	10043-31	Test Site	15.1536
WN10A	Protein Wnt-10a	Q9GZT5	10044-12	Test Site	2.42151
CUL3	Cullin-3	Q13618	10045-47	Test Site	14.0165
PEBB	Core-binding factor subunit beta	Q13951	10048-7	Test Site	3.16998
TERF1	Telomeric repeat-binding factor 1	P54274	10049-112	Test Site	2.43686
ILK1	Integrin-linked protein kinase	Q13418	10053-5	Test Site	8.61798
GAN	Gigaxonin	Q9H2C0	10054-3	Test Site	3.55048
FOXM1	Forkhead box protein M1	Q08050	10056-5	Test Site	17.365
RD23A	UV excision repair protein RAD23 homolog A	P54725	10058-1	Test Site	10.1398
FANCL	E3 ubiquitin-protein ligase FANCL	Q9NW38	10063-10	Test Site	8.38344
RBBP9	Putative hydrolase RBBP9	O75884	10064-12	Test Site	11.33
PLCG2	1-phosphatidylinositol 4,5-bisphosphate phosphodiesterase gamma-2	P16885	10070-22	Test Site	11.7708
TYDP1	Tyrosyl-DNA phosphodiesterase 1	Q9NUW8	10073-22	Test Site	12.1309
BRD2	Bromodomain-containing protein 2	P25440	10074-128	Test Site	2.3328
ACBD6	Acyl-CoA-binding domain-containing protein 6	Q9BR61	10075-75	Test Site	14.8423
AP4M1	AP-4 complex subunit mu-1	O00189	10076-1	Test Site	16.3656
EI2BA	Translation initiation factor eIF-2B subunit alpha	Q14232	10080-9	Test Site	12.4018
STAR	Steroidogenic acute regulatory protein, mitochondrial	P49675	10085-25	Appointment year	2.52608
Alpha crystallin A chain	Alpha-crystallin A chain	P02489	10087-10	Test Site	2.41213
APT	Adenine phosphoribosyltransferase	P07741	10088-37	Test Site	15.2986
ASML	N-acetylserotonin O-methyltransferase-like protein	O95671	10089-7	Test Site	12.2673
CHIP	E3 ubiquitin-protein ligase CHIP	Q9UNE7	10336-3	Test Site	16.3293
NSE	Gamma-enolase	P09104	10339-48	Test Site	1.60555
PIAS4	E3 SUMO-protein ligase PIAS4	Q8N2W9	10342-55	Test Site	1.62179
STAT3	Signal transducer and activator of transcription 3	P40763	10346-5	Test Site	18.8165
OAS1	2'-5'-oligoadenylate synthase 1	P00973	10361-25	Test Site	8.47101
c-Myc	Myc proto-oncogene protein	P01106	10362-35	Test Site	6.76461
SMAD3	Mothers against decapentaplegic homolog 3	P84022	10363-13	Test Site	16.7074
SMAD2	Mothers against decapentaplegic homolog 2	Q15796	10364-6	Test Site	17.4343
IL-12	Interleukin-12	P29459|P29460	10367-62	Test Site	1.41336
STAT1	Signal transducer and activator of transcription 1-alpha/beta	P42224	10370-21	Test Site	20.161
STAT6	Signal transducer and activator of transcription 6	P42226	10372-18	Test Site	16.5936
ZNRF3	E3 ubiquitin-protein ligase ZNRF3	Q9ULT6	10390-21	Test Site	9.23233
STX12	Syntaxin-12	Q86Y82	10418-36	Test Site	19.4201
SCAR5	Scavenger receptor class A member 5	Q6ZMJ2	10419-1	Test Site	5.84151
B4GT5	Beta-1,4-galactosyltransferase 5	O43286	10425-3	Test Site	9.79053
GOSR2	Golgi SNAP receptor complex member 2	O14653	10426-21	Test Site	3.19824
KI2S2	Killer cell immunoglobulin-like receptor 2DS2	P43631	10428-1	Test Site	1.37497
4F2	4F2 cell-surface antigen heavy chain	P08195	10430-31	Test Site	2.8168
PABP3	Polyadenylate-binding protein 3	Q9H361	10447-18	Test Site	14.6163
NUCB1	Nucleobindin-1	Q02818	10451-11	Test Site	3.55328
CEA20	Carcinoembryonic antigen-related cell adhesion molecule 20	Q6UY09	10453-7	Test Site	1.02177
DJC16	DnaJ homolog subfamily C member 16	Q9Y2G8	10454-99	Test Site	14.8079
INSL5	Insulin-like peptide INSL5	Q9Y5Q6	10462-14	Test Site	1.13749
MAGE-4	Melanoma-associated antigen 4	P43358	10485-56	Test Site	0.684049
RPN1	Dolichyl-diphosphooligosaccharide--protein glycosyltransferase subunit 1	P04843	10490-3	Test Site	8.14636
CaCC	Calcium-activated chloride channel regulator 1	A8K7I4	10496-11	Test Site	3.18685
T106A	Transmembrane protein 106A	Q96A25	10499-1	Test Site	9.88697
PGRC2	Membrane-associated progesterone receptor component 2	O15173	10506-53	Test Site	9.78982
SCIMP	SLP adapter and CSK-interacting membrane protein	Q6UWF3	10510-62	Test Site	0.798496
CSEN	Calsenilin	Q9Y2W7	10513-13	Test Site	1.24374
RASN	GTPase NRas	P01111	10531-18	Test Site	5.17246
PARP	Poly [ADP-ribose] polymerase 1	P09874	10534-40	Test Site	4.44226
CX6A2	Cytochrome c oxidase subunit 6A2, mitochondrial	Q02221	10535-25	Test Site	0.383999
NKG2F	NKG2-F type II integral membrane protein	O43908	10552-88	Test Site	14.8
TOIP2	Torsin-1A-interacting protein 2	Q8NFQ8	10553-8	Test Site	10.5379
BGAL	Beta-galactosidase	P16278	10554-23	Appointment year	0.840804
TEX29	Testis-expressed sequence 29 protein	Q8N6K0	10557-6	Test Site	6.43372
PCDH9	Protocadherin-9	Q9HC56	10558-26	Test Site	6.38768
ITM2C	Integral membrane protein 2C	Q9NQX7	10560-1	Test Site	1.8775
NETO2	Neuropilin and tolloid-like protein 2	Q8NC67	10562-42	Test Site	1.56854
LYSM3	LysM and putative peptidoglycan-binding domain-containing protein 3	Q7Z3D4	10563-13	Test Site	1.64326
MFAP2	Microfibrillar-associated protein 2		10569-28	Test Site	5.91026
MGAT1	Alpha-1,3-mannosyl-glycoprotein 2-beta-N-acetylglucosaminyltransferase	P26572	10571-14	Test Site	2.72775
SFTA2	Surfactant-associated protein 2	Q6UW10	10580-14	Test Site	1.60802
SG196	Protein O-mannose kinase	Q9H5K3	10582-36	Test Site	1.31349
TM108	Transmembrane protein 108	Q6UXF1	10583-1	Test Site	1.36352
SIAT9	Lactosylceramide alpha-2,3-sialyltransferase	Q9UNP4	10588-39	Test Site	1.12001
RET1L	Retinoic acid early transcript 1L protein	Q5VY80	10589-7	Test Site	0.645317
TOIP1	Torsin-1A-interacting protein 1	Q5JTV8	10606-34	Test Site	17.0011
HIS1	Histatin-1	P15515	10608-9	Test Site	3.40118
PLOD3	Procollagen-lysine,2-oxoglutarate 5-dioxygenase 3	O60568	10612-18	Test Site	15.7376
PDXL2	Podocalyxin-like protein 2	Q9NZ53	10616-67	Test Site	0.504415
megalin	Low-density lipoprotein receptor-related protein 2	P98164	10618-190	Test Site	4.81462
PRR16	Protein Largen	Q569H4	10621-26	Test Site	9.36051
MUC1	Mucin-1	P15941	10623-19	Test Site	3.24405
ISK13	Serine protease inhibitor Kazal-type 13	Q1W4C9	10624-45	Test Site	1.80194
APLP2	Amyloid-like protein 2	Q06481	10627-87	Test Site	16.1707
K1324	UPF0577 protein KIAA1324	Q6UXG2	10637-50	Test Site	6.00554
TINF2	TERF1-interacting nuclear factor 2	Q9BSI4	10638-1	Appointment season	0.807544
NOE3	Noelin-3	Q96PB7	10643-16	Test Site	5.08246
ASCC1	Activating signal cointegrator 1 complex subunit 1	Q8N9N2	10647-18	Test Site	13.3536
STX4	Syntaxin-4	Q12846	10668-5	Test Site	17.3293
LRP1	Prolow-density lipoprotein receptor-related protein 1	Q07954	10699-52	Test Site	8.00538
SDS3	Sin3 histone deacetylase corepressor complex component SDS3	Q9H7L9	10703-203	Test Site	3.92379
LRMP	Lymphoid-restricted membrane protein	Q12912	10704-91	Test Site	0.625957
ZPBP2	Zona pellucida-binding protein 2	Q6X784	10710-23	Test Site	1.0652
CLM7	CMRF35-like molecule 7	A8K4G0	10713-151	Test Site	2.36827
PSMD5	26S proteasome non-ATPase regulatory subunit 5	Q16401	10716-35	Test Site	2.4244
HSP 70			10721-76	Test Site	8.59135
KSYK	Tyrosine-protein kinase SYK	P43405	10722-13	Test Site	13.7243
HS3S5	Heparan sulfate glucosamine 3-O-sulfotransferase 5	Q8IZT8	10731-10	Test Site	13.1534
Serpin B1	Leukocyte elastase inhibitor	P30740	10737-96	Test Site	18.1674
CDYL2	Chromodomain Y-like protein 2	Q8N8U2	10752-8	Test Site	5.58896
UCN3	Urocortin-3	Q969E3	10756-34	Test Site	6.83233
KERA	Keratocan	O60938	10758-2	Test Site	6.59099
GRIA4	Glutamate receptor 4	P48058	10760-107	Test Site	6.72638
TMED2	Transmembrane emp24 domain-containing protein 2	Q15363	10761-5	Test Site	11.5605
KLRG2	Killer cell lectin-like receptor subfamily G member 2	A4D1S0	10762-2	Test Site	3.21627
GPR64	G-protein coupled receptor 64	Q8IZP9	10767-52	Test Site	2.89126
CGAT2	Chondroitin sulfate N-acetylgalactosaminyltransferase 2	Q8N6G5	10772-21	Test Site	3.70351
CLC4G	C-type lectin domain family 4 member G	Q6UXB4	10781-19	Test Site	16.0278
CLM2	CMRF35-like molecule 2	Q496F6	10798-4	Test Site	1.72067
Collagen-binding protein	Serpin H1	P50454	10800-15	Test Site	22.5574
HABP4	Intracellular hyaluronan-binding protein 4	Q5JVS0	10815-2	Test Site	5.0706
VSI10	V-set and immunoglobulin domain-containing protein 10	Q8N0Z9	10825-12	Test Site	3.37277
K0494	EF-hand calcium-binding domain-containing protein 14	O75071	10830-5	Test Site	2.53126
HNRDL	Heterogeneous nuclear ribonucleoprotein D-like	O14979	10852-114	Test Site	13.0301
P4R3A	Serine/threonine-protein phosphatase 4 regulatory subunit 3A	Q6IN85	10866-60	Test Site	4.1699
MRAP2	Melanocortin-2 receptor accessory protein 2	Q96G30	10889-2	Test Site	13.3427
LCTL	Lactase-like protein	Q6UWM7	10890-135	Test Site	1.85257
STMN2	Stathmin-2	Q93045	10900-272	Test Site	12.459
APRV1	Retroviral-like aspartic protease 1	Q53RT3	10902-53	Appointment season	1.8909
STX8	Syntaxin-8	Q9UNK0	10903-50	Test Site	17.4042
NTRI	Neurotrimin	Q9P121	10907-116	Test Site	5.79945
CEAM4	Carcinoembryonic antigen-related cell adhesion molecule 4	O75871	10910-6	Test Site	1.82969
PLA2R	Secretory phospholipase A2 receptor	Q13018	10916-44	Test Site	4.07534
sLFA-3	Lymphocyte function-associated antigen 3	P19256	10938-13	Test Site	1.70587
Syntaxin-6	Syntaxin-6	O43752	10945-11	Test Site	9.94952
PLD3	Phospholipase D3	Q8IV08	10948-14	Test Site	17.5213
RLA2	60S acidic ribosomal protein P2	P05387	10949-59	Test Site	2.60224
CLC2A	C-type lectin domain family 2 member A	Q6UVW9	10953-14	Test Site	7.53307
CLC10	C-type lectin domain family 10 member A	Q8IUN9	10955-4	Test Site	1.82108
ISK7	Serine protease inhibitor Kazal-type 7	P58062	10974-20	Test Site	6.2329
LRRK2	Leucine-rich repeat serine/threonine-protein kinase 2	Q5S007	10990-21	Test Site	5.57799
Osteocalcin	Osteocalcin	P02818	11067-13	Test Site	4.77528
IL-5	Interleukin-5	P05113	11071-1	Test Site	0.921569
LPPL	Galectin-10	Q05315	11094-104	Test Site	3.40687
HEMK2	HemK methyltransferase family member 2	Q9Y5N5	11096-57	Test Site	12.3917
TLR4	Toll-like receptor 4	O00206	11101-18	Test Site	0.849262
Alpha enolase	Alpha-enolase	P06733	11105-171	Test Site	12.9773
TM119	Transmembrane protein 119	Q4V9L6	11110-4	Test Site	11.174
NAT14	N-acetyltransferase 14	Q8WUY8	11120-49	Test Site	6.22085
SPG21	Maspardin	Q9NZD8	11122-97	Test Site	16.2805
TRIO	Triple functional domain protein	O75962	11126-102	Test Site	5.67547
CACB4	Voltage-dependent L-type calcium channel subunit beta-4	O00305	11130-158	Test Site	14.5162
RM55	39S ribosomal protein L55, mitochondrial	Q7Z7F7	11135-5	Test Site	10.2762
IL3RB	Cytokine receptor common subunit beta	P32927	11137-43	Test Site	1.60073
RUNX3	Runt-related transcription factor 3	Q13761	11138-16	Test Site	12.2236
NOE3	Noelin-3	Q96PB7	11143-32	Appointment year	2.59771
DB116	Beta-defensin 116	Q30KQ4	11144-10	Test Site	0.933379
TBX22	T-box transcription factor TBX22	Q9Y458	11146-4	Test Site	3.21293
TRML1	Trem-like transcript 1 protein	Q86YW5	11147-17	Test Site	8.86698
NF2L1	Nuclear factor erythroid 2-related factor 1	Q14494	11154-3	Test Site	11.0376
CO6A5	Collagen alpha-5(VI) chain	A8TX70	11155-16	Test Site	0.525898
HSP 70			11157-35	Test Site	15.8277
RN122	RING finger protein 122	Q9H9V4	11160-56	Test Site	14.3616
SPG20	Spartin	Q8N0X7	11161-5	Test Site	17.4546
EQTN	Equatorin	Q9NQ60	11162-37	Test Site	0.885237
F162B	Protein FAM162B	Q5T6X4	11163-7	Test Site	6.45381
TEN2	Teneurin-2	Q9NT68	11164-7	Test Site	3.81585
filamin A	Filamin-A	P21333	11171-25	Test Site	15.8807
PCAT2	Lysophosphatidylcholine acyltransferase 2	Q7L5N7	11175-45	Test Site	4.75305
YMEL1	ATP-dependent zinc metalloprotease YME1L1	Q96TA2	11190-129	Test Site	5.74045
HNF1A	Hepatocyte nuclear factor 1-alpha	P20823	11193-27	Test Site	0.40962
SIT1	Signaling threshold-regulating transmembrane adapter 1	Q9Y3P8	11194-6	Test Site	0.831677
CR3L1	Cyclic AMP-responsive element-binding protein 3-like protein 1	Q96BA8	11198-37	Test Site	1.04072
TRUA	tRNA pseudouridine synthase A, mitochondrial	Q9Y606	11201-19	Test Site	2.6773
TBX5	T-box transcription factor TBX5	Q99593	11202-70	Test Site	4.32504
CXAR	Coxsackievirus and adenovirus receptor	P78310	11204-80	Test Site	13.2443
Integrin beta-7	Integrin beta-7	P26010	11205-10	Test Site	1.06829
NAGPA	N-acetylglucosamine-1-phosphodiester alpha-N-acetylglucosaminidase	Q9UK23	11208-15	Test Site	7.5072
TBCE	Tubulin-specific chaperone E	Q15813	11211-7	Test Site	13.4494
TXND5	Thioredoxin domain-containing protein 5	Q8NBS9	11212-7	Test Site	16.2746
CTBP1	C-terminal-binding protein 1	Q13363	11217-16	Test Site	13.7582
CJ105	Uncharacterized protein C10orf105	Q8TEF2	11220-53	Test Site	3.88113
TM154	Transmembrane protein 154	Q6P9G4	11223-1	Test Site	6.56771
UBE3A	Ubiquitin-protein ligase E3A	Q05086	11226-16	Test Site	20.5846
TBL2	Transducin beta-like protein 2	Q9Y4P3	11227-31	Test Site	17.6725
RIC3	Protein RIC-3	Q7Z5B4	11228-37	Test Site	2.87162
ERN1	Serine/threonine-protein kinase/endoribonuclease IRE1	O75460	11229-16	Test Site	13.6728
ADXL	Adrenodoxin-like protein, mitochondrial	Q6P4F2	11231-12	Test Site	1.47994
TMPS6	Transmembrane protease serine 6	Q8IU80	11239-49	Appointment year	0.500509
TGM1	Protein-glutamine gamma-glutamyltransferase K	P22735	11242-33	Test Site	2.78339
GPR110	Adhesion G-protein coupled receptor F1	Q5T601	11243-90	Test Site	15.7688
HEM4	Uroporphyrinogen-III synthase	P10746	11248-43	Test Site	11.5408
LRCH4	Leucine-rich repeat and calponin homology domain-containing protein 4	O75427	11252-30	Test Site	8.85926
PPN	Papilin	O95428	11254-13	Test Site	6.47857
DHPR	Dihydropteridine reductase	P09417	11257-1	Test Site	15.986
MAdCAM-1	Mucosal addressin cell adhesion molecule 1	Q13477	11258-41	Test Site	18.4076
SPA4L	SUN domain-containing protein 5	Q8TC36	11260-47	Test Site	8.93136
TRABD	TraB domain-containing protein	Q9H4I3	11262-39	Test Site	11.0061
XDH	Xanthine dehydrogenase/oxidase	P47989	11264-33	Appointment season	0.810881
LRP1B	Low-density lipoprotein receptor-related protein 1B	Q9NZR2	11275-94	Test Site	14.2348
GABR1	Gamma-aminobutyric acid type B receptor subunit 1	Q9UBS5	11279-42	Test Site	3.24359
DCE1	Glutamate decarboxylase 1	Q99259	11280-6	Test Site	1.52831
DCAF5	DDB1- and CUL4-associated factor 5	Q96JK2	11283-13	Test Site	3.40061
LAIR1	Leukocyte-associated immunoglobulin-like receptor 1	Q6GTX8	11284-24	Test Site	3.40597
5NTC	Cytosolic purine 5'-nucleotidase	P49902	11288-26	Test Site	19.0538
KC1D	Casein kinase I isoform delta	P48730	11289-31	Test Site	10.0744
NOTC2	Neurogenic locus notch homolog protein 2	Q04721	11297-54	Test Site	0.739149
SORT	Sortilin	Q99523	11300-32	Test Site	1.88013
WWP1	NEDD4-like E3 ubiquitin-protein ligase WWP1	Q9H0M0	11307-33	Test Site	20.2348
PMS2	Mismatch repair endonuclease PMS2	P54278	11312-40	Test Site	3.23524
PPM1D	Protein phosphatase 1D	O15297	11315-148	Test Site	6.77635
MRE11	Double-strand break repair protein MRE11	P49959	11319-106	Test Site	17.1605
CHFR	E3 ubiquitin-protein ligase CHFR	Q96EP1	11320-29	Test Site	8.94904
PXDNL	Peroxidasin-like protein	A1KZ92	11324-3	Test Site	3.29127
RHG25	Rho GTPase-activating protein 25	P42331	11333-82	Test Site	17.3718
LIRB3	Leukocyte immunoglobulin-like receptor subfamily B member 3	O75022	11334-7	Test Site	8.75024
FANCF	Fanconi anemia group F protein	Q9NPI8	11336-9	Test Site	1.73827
PXDC2	Plexin domain-containing protein 2	Q6UX71	11342-59	Test Site	14.9871
Transaldolase	Transaldolase	P37837	11347-9	Test Site	2.72042
P4HA2	Prolyl 4-hydroxylase subunit alpha-2	O15460	11348-132	Test Site	7.58177
CHIP	E3 ubiquitin-protein ligase CHIP	Q9UNE7	11350-30	Test Site	17.4492
NHEJ1	Non-homologous end-joining factor 1	Q9H9Q4	11351-233	Test Site	6.22006
Phospholipase C-beta-1	1-phosphatidylinositol 4,5-bisphosphate phosphodiesterase beta-1	Q9NQ66	11354-21	Test Site	15.2881
IF5A2	Eukaryotic translation initiation factor 5A-2	Q9GZV4	11355-10	Test Site	19.9358
DGC14	Protein DGCR14	Q96DF8	11356-19	Test Site	9.81125
GRB10	Growth factor receptor-bound protein 10	Q13322	11358-15	Test Site	17.4678
RRM1	Ribonucleoside-diphosphate reductase large subunit	P23921	11360-39	Test Site	3.92406
TP	Thymidine phosphorylase	P19971	11361-73	Test Site	18.2646
AQP4	Aquaporin-4	P55087	11363-58	Test Site	1.59408
MFN1	Mitofusin-1	Q8IWA4	11364-18	Test Site	2.28709
TEN4	Teneurin-4	Q6N022	11365-17	Test Site	1.00239
KAD2	Adenylate kinase 2, mitochondrial	P54819	11368-32	Test Site	6.15066
ADHX	Alcohol dehydrogenase class-3	P11766	11369-23	Test Site	17.9384
INP5E	72 kDa inositol polyphosphate 5-phosphatase	Q9NRR6	11370-20	Test Site	15.6763
GP101	Probable G-protein coupled receptor 101	Q96P66	11371-1	Test Site	2.80165
FOXL2	Forkhead box protein L2	P58012	11375-49	Test Site	1.7415
KSYK	Tyrosine-protein kinase SYK	P43405	11378-37	Test Site	9.07876
PRPS1	Ribose-phosphate pyrophosphokinase 1	P60891	11381-56	Test Site	6.06589
BIEA	Biliverdin reductase A	P53004	11382-5	Test Site	17.846
MVK	Mevalonate kinase	Q03426	11391-69	Test Site	9.88079
FAK2	Protein-tyrosine kinase 2-beta	Q14289	11395-5	Test Site	12.0297
CARD9	Caspase recruitment domain-containing protein 9	Q9H257	11405-150	Test Site	10.1577
ACAD8	Isobutyryl-CoA dehydrogenase, mitochondrial	Q9UKU7	11406-82	Test Site	4.09739
FBXL4	F-box/LRR-repeat protein 4	Q9UKA2	11416-23	Test Site	7.87709
EHD4	EH domain-containing protein 4	Q9H223	11421-10	Test Site	16.5678
DLX3	Homeobox protein DLX-3	O60479	11422-2	Test Site	9.87329
RUFY1	RUN and FYVE domain-containing protein 1	Q96T51	11425-31	Test Site	6.68886
PDLI1	PDZ and LIM domain protein 1	O00151	11428-31	Test Site	6.01175
DTX1	E3 ubiquitin-protein ligase DTX1	Q86Y01	11430-49	Test Site	2.56852
RECQ1	ATP-dependent DNA helicase Q1	P46063	11431-235	Test Site	16.4853
PQBP1	Polyglutamine-binding protein 1	O60828	11432-11	Test Site	1.9895
AINX	Alpha-internexin	Q16352	11436-6	Test Site	1.83868
DNJB2	DnaJ homolog subfamily B member 2	P25686	11438-6	Test Site	17.3383
SOCS-3	Suppressor of cytokine signaling 3	O14543	11440-58	Test Site	7.59849
PYGL	Glycogen phosphorylase, liver form	P06737	11441-11	Test Site	17.7454
DNER	Delta and Notch-like epidermal growth factor-related receptor	Q8NFT8	11442-1	Test Site	3.67423
RPC6	DNA-directed RNA polymerase III subunit RPC6	Q9H1D9	11444-49	Test Site	3.27696
GALK1	Galactokinase	P51570	11448-34	Test Site	8.73132
CAZA1	F-actin-capping protein subunit alpha-1	P52907	11449-22	Test Site	12.2591
EIF3G	Eukaryotic translation initiation factor 3 subunit G	O75821	11454-87	Test Site	16.8644
PCBP1	Poly(rC)-binding protein 1	Q15365	11458-30	Test Site	3.49838
RBM9	RNA binding protein fox-1 homolog 2	O43251	11462-8	Test Site	1.60422
VPS4A	Vacuolar protein sorting-associated protein 4A	Q9UN37	11476-43	Test Site	11.7198
TIMD3	Hepatitis A virus cellular receptor 2	Q8TDQ0	11481-25	Appointment year	0.99308
UBL4A	Ubiquitin-like protein 4A	P11441	11490-42	Test Site	17.9727
DYL2	Dynein light chain 2, cytoplasmic	Q96FJ2	11493-169	Test Site	18.6108
ELL2	RNA polymerase II elongation factor ELL2	O00472	11494-4	Test Site	3.39778
CD59	CD59 glycoprotein	P13987	11514-196	Test Site	8.38863
HEM3	Porphobilinogen deaminase	P08397	11530-37	Test Site	5.21565
MYSM1	Histone H2A deubiquitinase MYSM1	Q5VVJ2	11536-9	Test Site	12.5045
DCMC	Malonyl-CoA decarboxylase, mitochondrial	O95822	11538-216	Test Site	15.1884
ATPK	ATP synthase subunit f, mitochondrial	P56134	11539-4	Test Site	6.75351
FOXO3A	Forkhead box protein O3	O43524	11540-37	Test Site	16.6668
TM230	Transmembrane protein 230	Q96A57	11542-11	Test Site	7.61339
LIMA1	LIM domain and actin-binding protein 1	Q9UHB6	11543-84	Test Site	8.7192
PHF3	PHD finger protein 3	Q92576	11544-39	Test Site	10.5849
CYGB	Cytoglobin	Q8WWM9	11546-7	Test Site	1.06504
MUSK	Muscle, skeletal receptor tyrosine-protein kinase	O15146	11547-84	Test Site	5.63028
ISL1	Insulin gene enhancer protein ISL-1	P61371	11549-6	Test Site	5.28105
HM20B	SWI/SNF-related matrix-associated actin-dependent regulator of chromatin subfamily E member 1-related	Q9P0W2	11551-16	Test Site	7.79019
ARFG1	ADP-ribosylation factor GTPase-activating protein 1	Q8N6T3	11556-19	Test Site	8.63092
SMUF1	E3 ubiquitin-protein ligase SMURF1	Q9HCE7	11557-3	Test Site	6.93319
NFAC4	Nuclear factor of activated T-cells, cytoplasmic 4	Q14934	11560-76	Test Site	2.49522
SYTL4	Synaptotagmin-like protein 4	Q96C24	11563-51	Test Site	11.1416
FKB1B	Peptidyl-prolyl cis-trans isomerase FKBP1B	P68106	11568-2	Test Site	11.2074
BAP29	B-cell receptor-associated protein 29	Q9UHQ4	11570-94	Test Site	2.86408
NKG2E	NKG2-E type II integral membrane protein	Q07444	11571-75	Test Site	3.55868
DYN2	Dynamin-2	P50570	11572-4	Test Site	14.6373
DNJA2	DnaJ homolog subfamily A member 2	O60884	11582-63	Test Site	11.0388
MGAP	MAX gene-associated protein	Q8IWI9	11587-5	Test Site	4.058
RBM23	Probable RNA-binding protein 23	Q86U06	11590-5	Test Site	4.48968
PRC1	Protein regulator of cytokinesis 1	O43663	11591-43	Test Site	0.769766
ELAV1	ELAV-like protein 1	Q15717	11592-1	Test Site	15.6699
ZN75D	Zinc finger protein 75D	P51815	11596-47	Test Site	2.42142
DHX8	ATP-dependent RNA helicase DHX8	Q14562	11601-26	Test Site	3.56141
DNJB6	DnaJ homolog subfamily B member 6	O75190	11606-22	Test Site	16.4437
BRD1	Bromodomain-containing protein 1	O95696	11607-15	Test Site	3.02289
MLP3B	Microtubule-associated proteins 1A/1B light chain 3B	Q9GZQ8	11608-5	Test Site	10.2425
ERH	Enhancer of rudimentary homolog	P84090	11614-29	Test Site	13.73
DAPP1	Dual adapter for phosphotyrosine and 3-phosphotyrosine and 3-phosphoinositide	Q9UN19	11615-16	Test Site	7.45731
HSF1	Heat shock factor protein 1	Q00613	11616-9	Test Site	7.78729
LFA-1 alpha-L chain	Integrin alpha-L	P20701	11617-1	Test Site	6.25953
UB2V1	Ubiquitin-conjugating enzyme E2 variant 1	Q13404	11626-7	Test Site	16.6784
AHSA1	Activator of 90 kDa heat shock protein ATPase homolog 1	O95433	11633-89	Test Site	9.35496
RGS10	Regulator of G-protein signaling 10	O43665	11634-32	Test Site	7.99925
Transgelin-2	Transgelin-2	P37802	11636-33	Test Site	7.22478
DTX3L	E3 ubiquitin-protein ligase DTX3L	Q8TDB6	11643-73	Test Site	17.6224
P4HA1	Prolyl 4-hydroxylase subunit alpha-1	P13674	11645-9	Test Site	4.63635
SMAP1	Stromal membrane-associated protein 1	Q8IYB5	11649-3	Test Site	15.0236
SC6A9	Sodium- and chloride-dependent glycine transporter 1	P48067	11653-69	Test Site	4.2567
NRSN1	Neurensin-1	Q8IZ57	11654-77	Test Site	0.800551
EVL	Ena/VASP-like protein	Q9UI08	11656-110	Test Site	8.27016
SOCS7	Suppressor of cytokine signaling 7	O14512	11657-86	Test Site	3.16767
EPN4	Clathrin interactor 1	Q14677	11659-31	Test Site	17.7813
NALP1	NACHT, LRR and PYD domains-containing protein 1	Q9C000	11661-11	Test Site	2.65498
ARFG2	ADP-ribosylation factor GTPase-activating protein 2	Q8N6H7	11664-32	Test Site	17.5633
SO5A1	Solute carrier organic anion transporter family member 5A1	Q9H2Y9	11669-39	Test Site	2.05451
KI16B	Kinesin-like protein KIF16B	Q96L93	11672-17	Test Site	6.81784
ZDH14	Probable palmitoyltransferase ZDHHC14	Q8IZN3	11677-17	Test Site	1.16903
CXD2	Gap junction delta-2 protein	Q9UKL4	11678-105	Test Site	0.975354
NUPL	Arf-GAP domain and FG repeat-containing protein 1	P52594	11681-8	Test Site	16.5901
GGA3	ADP-ribosylation factor-binding protein GGA3	Q9NZ52	11683-19	Test Site	18.8893
APC7	Anaphase-promoting complex subunit 7	Q9UJX3	11690-47	Test Site	3.95348
SHC4	SHC-transforming protein 4	Q6S5L8	11692-21	Test Site	7.06376
TP4A2	Protein tyrosine phosphatase type IVA 2	Q12974	11699-16	Test Site	13.7674
PO2F1	POU domain, class 2, transcription factor 1	P14859	11715-1	Test Site	2.93635
JAK2	Tyrosine-protein kinase JAK2	O60674	11816-84	Test Site	6.81848
PRGC1	Peroxisome proliferator-activated receptor gamma coactivator 1-alpha	Q9UBK2	11825-27	Test Site	4.43839
RORG	Nuclear receptor ROR-gamma	P51449	11827-7	Test Site	2.69984
GITR	Tumor necrosis factor receptor superfamily member 18	Q9Y5U5	11837-7	Test Site	1.8598
FA38A	Piezo-type mechanosensitive ion channel component 1	Q92508	11838-130	Test Site	1.66919
PCDGD	Protocadherin gamma-B1	Q9Y5G3	11872-9	Test Site	5.80134
DLX4	Homeobox protein DLX-4	Q92988	11910-27	Test Site	15.8874
LRC4B	Leucine-rich repeat-containing protein 4B	Q9NT99	11911-13	Test Site	2.80399
INT3	Integrator complex subunit 3	Q68E01	11934-9	Test Site	0.411165
IGDC3	Immunoglobulin superfamily DCC subclass member 3	Q8IVU1	11952-1	Test Site	3.31947
RHG01	Rho GTPase-activating protein 1	Q07960	11955-1	Test Site	11.0424
PTPRH	Receptor-type tyrosine-protein phosphatase H	Q9HD43	11988-24	Test Site	3.21107
CD7	T-cell antigen CD7	P09564	12008-3	Test Site	4.38537
PTPS	6-pyruvoyl tetrahydrobiopterin synthase	Q03393	12014-19	Test Site	3.55998
CBL	E3 ubiquitin-protein ligase CBL	P22681	12016-60	Test Site	16.9749
TPK1	Thiamin pyrophosphokinase 1	Q9H3S4	12018-84	Test Site	11.5753
PMGE	Bisphosphoglycerate mutase	P07738	12020-39	Test Site	4.62781
SMAD4	Mothers against decapentaplegic homolog 4	Q13485	12022-12	Test Site	13.5439
BUB1	Mitotic checkpoint serine/threonine-protein kinase BUB1	O43683	12033-3	Test Site	8.58603
CAP 1	Adenylyl cyclase-associated protein 1	Q01518	12034-28	Test Site	0.86452
TADBP	TAR DNA-binding protein 43	Q13148	12046-51	Test Site	6.37205
EF2K	Eukaryotic elongation factor 2 kinase	O00418	12332-7	Test Site	3.57267
RPIA	Ribose-5-phosphate isomerase	P49247	12333-87	Test Site	7.84542
SYAC	Alanine--tRNA ligase, cytoplasmic	P49588	12340-17	Test Site	4.07618
DUS6	Dual specificity protein phosphatase 6	Q16828	12341-8	Test Site	11.7763
CENB2	Arf-GAP with coiled-coil, ANK repeat and PH domain-containing protein 2	Q15057	12343-14	Test Site	13.1944
APC10	Anaphase-promoting complex subunit 10	Q9UM13	12345-4	Test Site	12.6928
CCM2	Cerebral cavernous malformations 2 protein	Q9BSQ5	12347-29	Test Site	16.6789
SYSM	Serine--tRNA ligase, mitochondrial	Q9NP81	12348-46	Test Site	12.5709
ARRD3	Arrestin domain-containing protein 3	Q96B67	12352-70	Test Site	4.54041
RRFM	Ribosome-recycling factor, mitochondrial	Q96E11	12355-223	Test Site	14.6401
Sorcin	Sorcin	P30626	12356-65	Test Site	6.83737
SNP29	Synaptosomal-associated protein 29	O95721	12357-41	Test Site	12.148
IGBP1	Immunoglobulin-binding protein 1	P78318	12358-6	Test Site	11.4059
RRAS2	Ras-related protein R-Ras2	P62070	12361-102	Test Site	3.29865
TRIB2	Tribbles homolog 2	Q92519	12363-70	Test Site	9.36331
RUVB1	RuvB-like 1	Q9Y265	12365-108	Test Site	5.47702
MACOI	Macoilin	Q8N5G2	12367-52	Test Site	9.40867
PCAF	Histone acetyltransferase KAT2B	Q92831	12368-18	Test Site	8.41279
PA1B3	Platelet-activating factor acetylhydrolase IB subunit gamma	Q15102	12374-8	Test Site	2.59287
p19-INK4d	Cyclin-dependent kinase 4 inhibitor D	P55273	12376-85	Test Site	14.946
ORC6	Origin recognition complex subunit 6	Q9Y5N6	12389-4	Test Site	5.99811
PDZD7	PDZ domain-containing protein 7	Q9H5P4	12391-27	Test Site	0.526644
ARL1	ADP-ribosylation factor-like protein 1	P40616	12392-30	Test Site	14.1222
SYDM	Aspartate--tRNA ligase, mitochondrial	Q6PI48	12395-86	Test Site	15.6194
HIBCH	3-hydroxyisobutyryl-CoA hydrolase, mitochondrial	Q6NVY1	12396-19	Test Site	15.8549
PAX4	Paired box protein Pax-4	O43316	12398-15	Test Site	3.46924
CCD50	Coiled-coil domain-containing protein 50	Q8IVM0	12399-194	Test Site	16.6127
UBE2T	Ubiquitin-conjugating enzyme E2 T	Q9NPD8	12400-25	Test Site	2.51066
STALP	AMSH-like protease	Q96FJ0	12401-3	Test Site	15.9295
RB39B	Ras-related protein Rab-39B	Q96DA2	12403-30	Test Site	8.8657
RB22A	Ras-related protein Rab-22A	Q9UL26	12408-333	Test Site	15.02
RAB7B	Ras-related protein Rab-7b	Q96AH8	12409-90	Test Site	1.85341
MAX	Protein max	P61244	12411-60	Test Site	15.8477
EDF1	Endothelial differentiation-related factor 1	O60869	12415-122	Test Site	5.60688
TPRKB	EKC/KEOPS complex subunit TPRKB	Q9Y3C4	12417-46	Test Site	8.35277
THYN1	Thymocyte nuclear protein 1	Q9P016	12424-107	Test Site	6.02044
ARF6	ADP-ribosylation factor 6	P62330	12425-104	Test Site	8.21077
MOL1B	MOB kinase activator 1A	Q9H8S9	12426-19	Test Site	5.99954
MPIP2	M-phase inducer phosphatase 2	P30305	12427-8	Test Site	10.6303
LYPL1	Lysophospholipase-like protein 1	Q5VWZ2	12428-2	Test Site	10.8436
PAIP1	Polyadenylate-binding protein-interacting protein 1	Q9H074	12430-78	Test Site	6.60438
PELO	Protein pelota homolog	Q9BRX2	12431-13	Test Site	2.93414
CYBP	Calcyclin-binding protein	Q9HB71	12432-23	Test Site	17.2049
ARL11	ADP-ribosylation factor-like protein 11	Q969Q4	12433-8	Test Site	15.3772
K0174	IST1 homolog	P53990	12434-25	Test Site	13.5076
ULK3	Serine/threonine-protein kinase ULK3	Q6PHR2	12437-18	Test Site	3.25648
3MG	DNA-3-methyladenine glycosylase	P29372	12438-127	Test Site	12.6484
ISGF3	Interferon regulatory factor 9	Q00978	12439-67	Test Site	2.51431
RHOD	Rho-related GTP-binding protein RhoD	O00212	12442-4	Test Site	2.01314
NR5A2	Nuclear receptor subfamily 5 group A member 2	O00482	12444-39	Test Site	4.64186
ANR27	Ankyrin repeat domain-containing protein 27	Q96NW4	12445-50	Test Site	11.219
PPIH	Peptidyl-prolyl cis-trans isomerase H	O43447	12449-16	Test Site	14.1124
PMVK	Phosphomevalonate kinase	Q15126	12450-42	Test Site	15.2493
NXF1	Nuclear RNA export factor 1	Q9UBU9	12453-161	Test Site	12.446
NTM1A	N-terminal Xaa-Pro-Lys N-methyltransferase 1	Q9BV86	12454-105	Test Site	4.60798
F263	6-phosphofructo-2-kinase/fructose-2,6-bisphosphatase 3	Q16875	12456-5	Test Site	6.07999
CHP1	Calcineurin B homologous protein 1	Q99653	12458-79	Test Site	10.9482
PKHA1	Pleckstrin homology domain-containing family A member 1	Q9HB21	12459-13	Test Site	7.22027
PSA7	Proteasome subunit alpha type-7	O14818	12460-18	Test Site	4.29888
SETMR	Histone-lysine N-methyltransferase SETMAR	Q53H47	12462-20	Test Site	2.22498
ROA1	Heterogeneous nuclear ribonucleoprotein A1	P09651	12466-7	Test Site	18.2573
MARE1	Microtubule-associated protein RP/EB family member 1	Q15691	12469-19	Test Site	16.7072
STAU1	Double-stranded RNA-binding protein Staufen homolog 1	O95793	12471-47	Test Site	14.6729
TIGAR	Fructose-2,6-bisphosphatase TIGAR	Q9NQ88	12476-50	Test Site	4.25099
TSN	Translin	Q15631	12477-42	Test Site	3.46528
RL30	60S ribosomal protein L30	P62888	12478-15	Test Site	10.0429
KAP1	cAMP-dependent protein kinase type I-beta regulatory subunit	P31321	12479-50	Test Site	5.38041
BPTF	Nucleosome-remodeling factor subunit BPTF	Q12830	12482-5	Test Site	3.52676
RORB	Nuclear receptor ROR-beta	Q92753	12483-62	Test Site	5.22057
GLRX2	Glutaredoxin-2, mitochondrial	Q9NS18	12486-8	Test Site	14.8136
MCTS1	Malignant T-cell-amplified sequence 1	Q9ULC4	12488-9	Test Site	3.82536
OTUB2	Ubiquitin thioesterase OTUB2	Q96DC9	12493-42	Test Site	12.7451
GBRL2	Gamma-aminobutyric acid receptor-associated protein-like 2	P60520	12494-99	Test Site	16.0634
SDOS	Tudor-interacting repair regulator protein	Q9BRJ7	12497-29	Test Site	16.8097
TX1B3	Tax1-binding protein 3	O14907	12498-12	Test Site	13.2162
SH3G2	Endophilin-A1	Q99962	12499-108	Test Site	17.0819
SAE2	SUMO-activating enzyme subunit 2	Q9UBT2	12500-88	Test Site	8.61888
SPR1	Ovarian cancer G-protein coupled receptor 1	Q15743	12503-5	Test Site	7.23238
LMOD1	Leiomodin-1	P29536	12504-26	Test Site	1.14293
IP3KC	Inositol-trisphosphate 3-kinase C	Q96DU7	12507-16	Test Site	0.710533
CHMP3	Charged multivesicular body protein 3	Q9Y3E7	12508-9	Test Site	11.9751
STAP1	Signal-transducing adaptor protein 1	Q9ULZ2	12510-3	Test Site	3.95334
GLTP	Glycolipid transfer protein	Q9NZD2	12513-8	Test Site	4.6512
TEAD4	Transcriptional enhancer factor TEF-3	Q15561	12516-13	Test Site	1.97513
TFAR19	Programmed cell death protein 5	O14737	12517-52	Test Site	10.3966
PB1	Protein polybromo-1	Q86U86	12518-289	Test Site	11.8257
RD23B	UV excision repair protein RAD23 homolog B	P54727	12522-6	Test Site	8.86153
THA	Thyroid hormone receptor alpha	P10827	12527-50	Test Site	12.6676
WRIP1	ATPase WRNIP1	Q96S55	12528-40	Test Site	2.73697
FKBP6	Inactive peptidyl-prolyl cis-trans isomerase FKBP6	O75344	12529-32	Test Site	7.62971
UB2R1	Ubiquitin-conjugating enzyme E2 R1	P49427	12532-28	Test Site	2.48674
CACO2	Calcium-binding and coiled-coil domain-containing protein 2	Q13137	12534-10	Test Site	4.39591
XRCC1	DNA repair protein XRCC1	P18887	12535-2	Test Site	1.94714
MTMR6	Myotubularin-related protein 6	Q9Y217	12536-46	Test Site	1.90152
PURA	Transcriptional activator protein Pur-alpha	Q00577	12537-88	Test Site	16.2551
RGS7	Regulator of G-protein signaling 7	P49802	12538-19	Test Site	4.27714
RHOG	Rho-related GTP-binding protein RhoG	P84095	12540-25	Test Site	13.861
SMTN	Smoothelin	P53814	12546-1	Test Site	12.7511
VRK1	Serine/threonine-protein kinase VRK1	Q99986	12553-5	Test Site	8.70117
RA51D	DNA repair protein RAD51 homolog 4	O75771	12554-10	Test Site	14.1431
NOVA1	RNA-binding protein Nova-1	P51513	12557-18	Test Site	0.335955
UBS3B	Ubiquitin-associated and SH3 domain-containing protein B	Q8TF42	12558-3	Test Site	17.082
PKN1	Serine/threonine-protein kinase N1	Q16512	12562-1	Test Site	19.057
TFIP8	Tumor necrosis factor alpha-induced protein 8	O95379	12563-2	Test Site	17.1781
NIP7	60S ribosome subunit biogenesis protein NIP7 homolog	Q9Y221	12564-9	Test Site	13.5698
KEAP1	Kelch-like ECH-associated protein 1	Q14145	12568-14	Test Site	2.74888
TCP-1-epsilon	T-complex protein 1 subunit epsilon	P48643	12569-25	Test Site	12.0582
ARL3	ADP-ribosylation factor-like protein 3	P36405	12571-14	Test Site	13.2522
TRIM3	Tripartite motif-containing protein 3	O75382	12573-80	Test Site	17.6617
Endothelin 2	Endothelin-2	P20800	12574-36	Test Site	1.54887
C1TC	C-1-tetrahydrofolate synthase, cytoplasmic	P11586	12575-30	Test Site	14.1495
ARAF	Serine/threonine-protein kinase A-Raf	P10398	12583-77	Test Site	10.3836
ERCC1	DNA excision repair protein ERCC-1	P07992	12585-39	Test Site	5.76645
Oligophrenin-1	Oligophrenin-1	O60890	12591-27	Test Site	16.661
PDRG1	p53 and DNA damage-regulated protein 1	Q9NUG6	12593-33	Test Site	18.7321
GRAN	Grancalcin	P28676	12594-5	Test Site	9.04023
TMOD1	Tropomodulin-1	P28289	12595-11	Test Site	4.14359
Autophagy protein 5	Autophagy protein 5	Q9H1Y0	12597-68	Test Site	17.213
URP2	Fermitin family homolog 3	Q86UX7	12599-10	Test Site	9.38767
PABP4	Polyadenylate-binding protein 4	Q13310	12603-87	Test Site	15.0038
NRBP	Nuclear receptor-binding protein	Q9UHY1	12616-45	Test Site	15.0313
STK24	Serine/threonine-protein kinase 24	Q9Y6E0	12617-2	Test Site	6.11355
Protein phophatase 2Ca	Protein phosphatase 1A	P35813	12619-14	Test Site	11.3734
Septin-11	Septin-11	Q9NVA2	12620-3	Test Site	11.6618
PP2AAA	Serine/threonine-protein phosphatase 2A 65 kDa regulatory subunit A alpha isoform	P30153	12621-55	Test Site	8.12103
ASH1L	Histone-lysine N-methyltransferase ASH1L	Q9NR48	12622-96	Test Site	1.19433
JARD2	Protein Jumonji	Q92833	12623-84	Test Site	2.27775
KLHL7	Kelch-like protein 7	Q8IXQ5	12625-138	Test Site	7.11362
ATG7	Ubiquitin-like modifier-activating enzyme ATG7	O95352	12627-97	Test Site	0.988588
LANC2	LanC-like protein 2	Q9NS86	12628-31	Test Site	2.77286
ARY1	Arylamine N-acetyltransferase 1	P18440	12632-14	Test Site	6.58375
PTN9	Tyrosine-protein phosphatase non-receptor type 9	P43378	12633-3	Test Site	7.32145
BCAR3	Breast cancer anti-estrogen resistance protein 3	O75815	12634-79	Test Site	9.82868
SMYD2	N-lysine methyltransferase SMYD2	Q9NRG4	12636-113	Test Site	1.77057
CACP	Carnitine O-acetyltransferase	P43155	12637-7	Test Site	17.301
I5P2	Type II inositol 1,4,5-trisphosphate 5-phosphatase	P32019	12641-3	Test Site	15.2723
ARRB1	Beta-arrestin-1	P49407	12643-4	Test Site	18.2158
PURA2	Adenylosuccinate synthetase isozyme 2	P30520	12644-63	Appointment year	3.16369
RPE	Ribulose-phosphate 3-epimerase	Q96AT9	12646-2	Test Site	11.793
SETD2	Histone-lysine N-methyltransferase SETD2	Q9BYW2	12647-52	Test Site	5.01052
GNAI3	Guanine nucleotide-binding protein G(k) subunit alpha	P08754	12650-43	Test Site	9.74778
PDK2	[Pyruvate dehydrogenase (acetyl-transferring)] kinase isozyme 2, mitochondrial	Q15119	12651-21	Test Site	7.47092
SAHH2	Adenosylhomocysteinase 2	O43865	12652-37	Test Site	18.0776
CSNK1G2	Casein kinase I isoform gamma-2	P78368	12653-13	Test Site	14.6732
SNAB	Beta-soluble NSF attachment protein	Q9H115	12655-30	Test Site	5.21786
KLC1	Kinesin light chain 1	Q07866	12656-1	Test Site	15.979
PANK3	Pantothenate kinase 3	Q9H999	12658-72	Test Site	16.1198
GTPB9	Obg-like ATPase 1	Q9NTK5	12659-13	Test Site	17.4356
GBRL1	Gamma-aminobutyric acid receptor-associated protein-like 1	Q9H0R8	12661-44	Test Site	15.8188
ECH1	Delta(3,5)-Delta(2,4)-dienoyl-CoA isomerase, mitochondrial	Q13011	12662-82	Test Site	12.2802
THTR	Thiosulfate sulfurtransferase	Q16762	12663-1	Test Site	2.6009
PTN13	Tyrosine-protein phosphatase non-receptor type 13	Q12923	12664-19	Test Site	2.18012
GUAD	Guanine deaminase	Q9Y2T3	12667-2	Test Site	7.02222
VPS4B	Vacuolar protein sorting-associated protein 4B	O75351	12668-7	Test Site	7.99603
HECW1	E3 ubiquitin-protein ligase HECW1	Q76N89	12669-30	Test Site	3.60496
RAD1	Cell cycle checkpoint protein RAD1	O60671	12670-15	Test Site	13.1434
SYDC	Aspartate--tRNA ligase, cytoplasmic	P14868	12675-14	Test Site	11.5907
PACN1	Protein kinase C and casein kinase substrate in neurons protein 1	Q9BY11	12676-1	Test Site	17.1307
FLII	Protein flightless-1 homolog	Q13045	12677-164	Test Site	19.7951
SNRPA	U1 small nuclear ribonucleoprotein A	P09012	12678-66	Test Site	12.2814
UBP21	Ubiquitin carboxyl-terminal hydrolase 21	Q9UK80	12681-63	Test Site	10.2536
KAT3	Kynurenine--oxoglutarate transaminase 3	Q6YP21	12682-5	Test Site	9.13851
ADSV	Adseverin	Q9Y6U3	12684-5	Test Site	5.57213
DECR	2,4-dienoyl-CoA reductase, mitochondrial	Q16698	12687-2	Test Site	6.4239
KS6A6	Ribosomal protein S6 kinase alpha-6	Q9UK32	12688-115	Test Site	18.7559
ARC1B	Actin-related protein 2/3 complex subunit 1B	O15143	12689-56	Test Site	2.96734
GLYM	Serine hydroxymethyltransferase, mitochondrial	P34897	12691-44	Test Site	12.0381
DOT1L	Histone-lysine N-methyltransferase, H3 lysine-79 specific	Q8TEK3	12692-56	Test Site	1.29735
SH3L1	SH3 domain-binding glutamic acid-rich-like protein	O75368	12693-2	Test Site	10.9054
DIM1	Probable dimethyladenosine transferase	Q9UNQ2	12694-28	Test Site	7.98921
KLH12	Kelch-like protein 12	Q53G59	12695-62	Test Site	5.08908
ANM3	Protein arginine N-methyltransferase 3	O60678	12696-166	Test Site	9.14688
PI42A	Phosphatidylinositol 5-phosphate 4-kinase type-2 alpha	P48426	12697-30	Test Site	16.0216
IMA4	Importin subunit alpha-3	O00629	12698-72	Test Site	14.7778
TCP-1-theta	T-complex protein 1 subunit theta	P50990	12699-28	Test Site	9.46896
ACLY	ATP-citrate synthase	P53396	12700-9	Test Site	14.1512
EIF1B	Eukaryotic translation initiation factor 1b	O60739	12701-1	Test Site	16.4335
PELI2	E3 ubiquitin-protein ligase pellino homolog 2	Q9HAT8	12702-13	Test Site	11.3482
NEK7	Serine/threonine-protein kinase Nek7	Q8TDX7	12703-6	Test Site	10.1294
SH2D3	SH2 domain-containing protein 3C	Q8N5H7	12704-26	Test Site	10.2784
HERC1	Probable E3 ubiquitin-protein ligase HERC1	Q15751	12705-9	Test Site	8.06208
DPYL3	Dihydropyrimidinase-related protein 3	Q14195	12707-26	Test Site	17.0084
LMBL2	Lethal(3)malignant brain tumor-like protein 2	Q969R5	12708-91	Test Site	13.6412
H1X	Histone H1x	Q92522	12709-63	Test Site	4.91744
CXA8	Gap junction alpha-8 protein	P48165	12711-19	Test Site	1.51322
HM20A	High mobility group protein 20A	Q9NP66	12712-9	Test Site	11.3683
RGS19	Regulator of G-protein signaling 19	P49795	12713-365	Test Site	2.16026
AP1G2	AP-1 complex subunit gamma-like 2	O75843	12714-38	Test Site	16.3851
ZN175	Zinc finger protein 175	Q9Y473	12716-3	Test Site	5.15685
TOX3	TOX high mobility group box family member 3	O15405	12717-65	Test Site	13.2758
PIN4	Peptidyl-prolyl cis-trans isomerase NIMA-interacting 4	Q9Y237	12718-43	Test Site	14.2564
UBQL4	Ubiquilin-4	Q9NRR5	12720-71	Test Site	16.4913
TAXB1	Tax1-binding protein 1	Q86VP1	12721-4	Test Site	5.09563
CIRBP	Cold-inducible RNA-binding protein	Q14011	12724-81	Test Site	15.0529
RFXAP	Regulatory factor X-associated protein	O00287	12726-3	Test Site	10.2095
FPRP	Prostaglandin F2 receptor negative regulator	Q9P2B2	12727-7	Test Site	6.41524
PSMG3	Proteasome assembly chaperone 3	Q9BT73	12729-12	Test Site	13.3274
KNTC2	Kinetochore protein NDC80 homolog	O14777	12730-3	Test Site	11.8447
MPP7	MAGUK p55 subfamily member 7	Q5T2T1	12732-13	Test Site	11.4614
KIF22	Kinesin-like protein KIF22	Q14807	12734-112	Test Site	2.3628
CSDE1	Cold shock domain-containing protein E1	O75534	12735-39	Test Site	10.0853
PLSI	Plastin-1	Q14651	12737-12	Test Site	6.95053
NISCH	Nischarin	Q9Y2I1	12738-43	Test Site	7.70515
FEV	Protein FEV	Q99581	12740-55	Test Site	17.9059
TMM8B	Transmembrane protein 8B	A6NDV4	12742-160	Test Site	1.89173
CYH4	Cytohesin-4	Q9UIA0	12746-4	Test Site	16.8846
RBM3	RNA-binding protein 3	P98179	12747-89	Test Site	12.4596
BRDT	Bromodomain testis-specific protein	Q58F21	12748-6	Test Site	9.97287
LFA-1 beta-2	Integrin beta-2	P05107	12750-9	Test Site	4.04808
ZHX1	Zinc fingers and homeoboxes protein 1	Q9UKY1	12751-26	Test Site	2.055
APBB2	Amyloid beta A4 precursor protein-binding family B member 2	Q92870	12753-6	Test Site	11.6614
ZN334	Zinc finger protein 334	Q9HCZ1	12763-69	Test Site	7.58616
GP142	Probable G-protein coupled receptor 142	Q7Z601	12766-33	Test Site	1.25451
HCN1	Potassium/sodium hyperpolarization-activated cyclic nucleotide-gated channel 1	O60741	12774-12	Test Site	2.77841
HMGB3	High mobility group protein B3	O15347	12775-6	Test Site	1.64974
SF01	Splicing factor 1	Q15637	12777-11	Test Site	8.40407
PRDM4	PR domain zinc finger protein 4	Q9UKN5	12779-30	Test Site	11.1457
TRBP2	RISC-loading complex subunit TARBP2	Q15633	12781-2	Test Site	11.1305
HNRPM	Heterogeneous nuclear ribonucleoprotein M	P52272	12783-29	Test Site	11.444
GDE5	Glycerophosphocholine phosphodiesterase GPCPD1	Q9NPB8	12786-61	Test Site	15.8996
ZN134	Zinc finger protein 134	P52741	12787-47	Test Site	1.26677
SGF29	SAGA-associated factor 29 homolog	Q96ES7	12788-6	Test Site	1.2931
CCD51	Coiled-coil domain-containing protein 51	Q96ER9	12790-10	Test Site	2.16799
PIWL1	Piwi-like protein 1	Q96J94	12793-4	Test Site	5.7001
NALP4	NACHT, LRR and PYD domains-containing protein 4	Q96MN2	12794-6	Test Site	6.03196
ZN566	Zinc finger protein 566	Q969W8	12795-2	Test Site	5.33848
NUDT3	Diphosphoinositol polyphosphate phosphohydrolase 1	O95989	12796-44	Test Site	13.5507
DJC27	DnaJ homolog subfamily C member 27	Q9NZQ0	12799-65	Test Site	2.75663
TPPP2	Tubulin polymerization-promoting protein family member 2	P59282	12800-5	Test Site	6.10046
IRF2	Interferon regulatory factor 2	P14316	12801-33	Test Site	3.56196
ZN329	Zinc finger protein 329	Q86UD4	12803-9	Test Site	4.34973
GMEB2	Glucocorticoid modulatory element-binding protein 2	Q9UKD1	12804-5	Test Site	16.0996
RHG30	Rho GTPase-activating protein 30	Q7Z6I6	12807-89	Test Site	11.7445
ZN415	Zinc finger protein 415	Q09FC8	12811-55	Test Site	2.77572
ACYP2	Acylphosphatase-2	P14621	12812-25	Test Site	16.3174
SYIC	Isoleucine--tRNA ligase, cytoplasmic	P41252	12815-9	Test Site	0.935395
GEM	GTP-binding protein GEM	P55040	12817-1	Test Site	6.65628
GRAP	GRB2-related adapter protein	Q13588	12820-1	Test Site	14.7249
NAL10	NACHT, LRR and PYD domains-containing protein 10	Q86W26	12821-6	Test Site	7.30659
APBB1	Amyloid beta A4 precursor protein-binding family B member 1	O00213	12822-34	Test Site	8.84201
DP13A	DCC-interacting protein 13-alpha	Q9UKG1	12825-18	Test Site	5.08122
SC5A5	Sodium/iodide cotransporter	Q92911	12826-5	Test Site	2.95483
SAP18	Histone deacetylase complex subunit SAP18	O00422	12830-4	Test Site	5.9802
ASH2L	Set1/Ash2 histone methyltransferase complex subunit ASH2	Q9UBL3	12832-10	Test Site	10.4454
KCNF1	Potassium voltage-gated channel subfamily F member 1	Q9H3M0	12834-3	Test Site	6.93481
STX10	Syntaxin-10	O60499	12842-43	Test Site	13.8534
BAG4	BAG family molecular chaperone regulator 4	O95429	12844-10	Test Site	10.219
SNX17	Sorting nexin-17	Q15036	12845-18	Test Site	11.8433
FBXL5	F-box/LRR-repeat protein 5	Q9UKA1	12846-3	Test Site	4.61103
MCE1	mRNA-capping enzyme	O60942	12847-27	Test Site	10.776
ARHG2	Rho guanine nucleotide exchange factor 2	Q92974	12848-9	Test Site	7.93875
GSKIP	GSK3-beta interaction protein	Q9P0R6	12849-25	Test Site	3.70751
DPOLM	DNA-directed DNA/RNA polymerase mu	Q9NP87	12851-5	Test Site	10.587
TMOD2	Tropomodulin-2	Q9NZR1	12853-112	Test Site	18.2114
TEAD3	Transcriptional enhancer factor TEF-5	Q99594	12854-3	Test Site	1.6867
CT032	Cas scaffolding protein family member 4	Q9NQ75	12855-16	Test Site	17.0917
TM237	Transmembrane protein 237	Q96Q45	12856-14	Test Site	2.35746
cAMP-regulated phosphoprotein 21	cAMP-regulated phosphoprotein 21	Q9UBL0	12860-7	Test Site	1.50459
TMOD3	Tropomodulin-3	Q9NYL9	12861-13	Test Site	12.5107
CASL	Enhancer of filamentation 1	Q14511	12862-14	Test Site	5.96359
DYLT3	Dynein light chain Tctex-type 3	P51808	12867-40	Test Site	3.86053
DDX6	Probable ATP-dependent RNA helicase DDX6	P26196	12869-68	Test Site	11.4674
TWF1	Twinfilin-1	Q12792	12871-10	Test Site	9.9358
LEUK	Leukosialin	P16150	12873-11	Test Site	5.55911
UBTD2	Ubiquitin domain-containing protein 2	Q8WUN7	12875-28	Test Site	4.22405
OSB11	Oxysterol-binding protein-related protein 11	Q9BXB4	12878-60	Test Site	5.50176
p107	Retinoblastoma-like protein 1	P28749	12879-5	Test Site	3.98268
SV2A	Synaptic vesicle glycoprotein 2A	Q7L0J3	12880-1	Test Site	6.732
RDH16	Retinol dehydrogenase 16	O75452	12881-17	Test Site	7.30715
PAR11	Poly [ADP-ribose] polymerase 11	Q9NR21	12882-7	Test Site	9.20071
SAP30	Histone deacetylase complex subunit SAP30	O75446	12888-18	Test Site	5.42552
IP16	Gamma-interferon-inducible protein 16	Q16666	12893-159	Test Site	11.1569
DGKB	Diacylglycerol kinase beta	Q9Y6T7	12895-28	Test Site	10.8124
cubilin	cubilin	O60494	12904-180	Test Site	3.98542
Keratin 17	Keratin, type I cytoskeletal 17	Q04695	12923-51	Test Site	2.48602
MCR	Mineralocorticoid receptor	P08235	12931-16	Test Site	5.84126
AL3B1	Aldehyde dehydrogenase family 3 member B1	P43353	12940-35	Test Site	9.867
RAB18	Ras-related protein Rab-18	Q9NP72	12945-33	Test Site	1.37583
PPARa	Peroxisome proliferator-activated receptor alpha	Q07869	12954-71	Test Site	11.5854
KBP	KIF1-binding protein	Q96EK5	12956-40	Test Site	15.9972
HXK4	Glucokinase	P35557	12960-9	Test Site	6.49695
GP107	Protein GPR107	Q5VW38	12963-1	Test Site	2.26667
CSRP2	Cysteine and glycine-rich protein 2	Q16527	12968-2	Test Site	2.70056
STAU2	Double-stranded RNA-binding protein Staufen homolog 2	Q9NUL3	12970-35	Test Site	7.26229
Keratin 20	Keratin, type I cytoskeletal 20	P35900	12975-11	Test Site	3.88691
Vinexin b	Vinexin b	O60504	12976-49	Appointment season	0.845573
RBM22	Pre-mRNA-splicing factor RBM22	Q9NW64	12980-31	Test Site	1.0774
EWS	RNA-binding protein EWS	Q01844	12988-49	Test Site	2.79493
MAP3K3	Mitogen-activated protein kinase kinase kinase 3	Q99759	12990-39	Test Site	9.23292
NPL4	Nuclear protein localization protein 4 homolog	Q8TAT6	12993-21	Test Site	16.5203
PRKN2	E3 ubiquitin-protein ligase parkin	O60260	13013-41	Test Site	7.86946
FRS2	Fibroblast growth factor receptor substrate 2	Q8WU20	13025-4	Test Site	5.3976
CBX7	Chromobox protein homolog 7	O95931	13027-20	Test Site	5.17319
BECN1	Beclin-1	Q14457	13032-1	Test Site	3.36322
PP1R8	Nuclear inhibitor of protein phosphatase 1	Q12972	13039-1	Test Site	1.8501
TRAF4	TNF receptor-associated factor 4	Q9BUZ4	13041-47	Test Site	3.76878
KCA10	Potassium voltage-gated channel subfamily A member 10	Q16322	13042-7	Test Site	8.99007
TS101	Tumor susceptibility gene 101 protein	Q99816	13044-5	Test Site	17.4038
RIFK	Riboflavin kinase	Q969G6	13059-33	Test Site	3.28228
GMFG	Glia maturation factor gamma	O60234	13062-4	Test Site	9.26499
EDC4	Enhancer of mRNA-decapping protein 4	Q6P2E9	13066-42	Test Site	16.7608
KGP1B	cGMP-dependent protein kinase 1, beta isozyme	Q13976	13067-5	Test Site	14.6645
FXR1	Fragile X mental retardation syndrome-related protein 1	P51114	13076-4	Test Site	14.8455
CETN2	Centrin-2	P41208	13078-3	Test Site	14.6023
UN45A	Protein unc-45 homolog A	Q9H3U1	13082-9	Test Site	17.9763
GLP1R	Glucagon-like peptide 1 receptor	P43220	13085-18	Test Site	9.14908
HIF-1a	Hypoxia-inducible factor 1-alpha	Q16665	13089-6	Test Site	3.3631
S100A6	Protein S100-A6	P06703	13090-17	Test Site	12.4208
SECTM1	Secreted and transmembrane protein 1	Q8WVN6	13093-6	Test Site	6.90705
Apoptosis regulator Bcl-W	Bcl-2-like protein 2	Q92843	13097-11	Test Site	1.52013
FAM3D	Protein FAM3D	Q96BQ1	13102-1	Test Site	1.51591
CSH	Chorionic somatomammotropin hormone	P0DML2|P0DML3	13103-125	Test Site	16.2354
EFNB1	Ephrin-B1	P98172	13104-32	Test Site	15.4358
LYPD3	Ly6/PLAUR domain-containing protein 3	O95274	13107-9	Test Site	2.51462
FLRT2	Leucine-rich repeat transmembrane protein FLRT2	O43155	13122-19	Test Site	6.51651
HXK2	Hexokinase-2	P52789	13130-150	Test Site	5.22638
SEM5A	Semaphorin-5A	Q13591	13132-14	Test Site	1.76886
MDM4	Protein Mdm4	O15151	13229-20	Test Site	2.8052
IgG2, Kappa	Ig gamma-2, Kappa	P01859	13230-174	Appointment season	1.40437
IgG4, Kappa	Ig gamma-4, Kappa	P01861	13231-90	Test Site	7.88879
SHAN3	SH3 and multiple ankyrin repeat domains protein 3	Q9BYB0	13242-134	Test Site	11.0673
DB113	Beta-defensin 113	Q30KQ7	13374-4	Test Site	3.70154
SNG3	Synaptogyrin-3	O43761	13375-48	Test Site	2.28399
C56D1	Cytochrome b561 domain-containing protein 1	Q8N8Q1	13377-3	Test Site	2.61521
FUMH	Fumarate hydratase, mitochondrial	P07954	13384-110	Appointment year	2.94545
RNF34	E3 ubiquitin-protein ligase RNF34	Q969K3	13386-248	Test Site	3.57346
EHF	ETS homologous factor	Q9NZC4	13387-55	Test Site	0.551466
DERL1	Derlin-1	Q9BUN8	13393-46	Test Site	12.1222
RELL1	RELT-like protein 1	Q8IUW5	13399-33	Test Site	2.2625
ETV5	ETS translocation variant 5	P41161	13403-5	Test Site	2.68056
RNF41	E3 ubiquitin-protein ligase NRDP1	Q9H4P4	13411-21	Test Site	14.954
KISHB	Protein kish-B	Q9NRX6	13421-17	Test Site	1.97799
WF10A	WAP four-disulfide core domain protein 10A	Q9H1F0	13429-3	Test Site	2.36957
UT1	Urea transporter 1	Q13336	13430-50	Test Site	8.81343
F159A	Membrane protein FAM159A	Q6UWV7	13431-74	Test Site	4.59236
PARVA	Alpha-parvin	Q9NVD7	13434-172	Test Site	2.56928
IQCF3	IQ domain-containing protein F3	P0C7M6	13439-6	Test Site	4.1737
DIXC1	Dixin	Q155Q3	13441-30	Test Site	3.94481
SF3B4	Splicing factor 3B subunit 4	Q15427	13449-25	Test Site	4.94195
UBP8	Ubiquitin carboxyl-terminal hydrolase 8	P40818	13450-49	Test Site	17.3916
FNDC4	Fibronectin type III domain-containing protein 4	Q9H6D8	13451-2	Test Site	2.65491
SIM13	Small integral membrane protein 13	P0DJ93	13452-113	Test Site	3.84053
CI167	Torsin-4A	Q9NXH8	13459-30	Test Site	14.287
NEUL4	Neuralized-like protein 4	Q96JN8	13468-5	Test Site	7.6074
PTH1R	Parathyroid hormone/parathyroid hormone-related peptide receptor	Q03431	13470-43	Test Site	8.32145
HDHD2	Haloacid dehalogenase-like hydrolase domain-containing protein 2	Q9H0R4	13472-35	Test Site	18.6383
IP3KA	Inositol-trisphosphate 3-kinase A	P23677	13473-55	Test Site	13.4334
GSTK1	Glutathione S-transferase kappa 1	Q9Y2Q3	13474-40	Test Site	18.9604
UB2D4	Ubiquitin-conjugating enzyme E2 D4	Q9Y2X8	13475-10	Test Site	10.2159
KIN17	DNA/RNA-binding protein KIN17	O60870	13476-16	Test Site	2.51126
LT4R1	Leukotriene B4 receptor 1	Q15722	13477-65	Test Site	15.7771
F1712	Protein FAM171A2	A8MVW0	13479-8	Test Site	11.996
TCEA2	Transcription elongation factor A protein 2	Q15560	13481-24	Test Site	13.2017
CNOT1	CCR4-NOT transcription complex subunit 1	A5YKK6	13482-14	Test Site	18.891
CO1A1	Collagen alpha-1(I) chain	P02452	13484-69	Test Site	0.967938
TM87B	Transmembrane protein 87B	Q96K49	13485-20	Test Site	7.93546
PKD2	Polycystin-2	Q13563	13486-9	Test Site	4.58163
UN93B	Protein unc-93 homolog B1	Q9H1C4	13487-24	Test Site	0.450503
ARFP1	Arfaptin-1	P53367	13488-3	Test Site	17.6943
MPP6	MAGUK p55 subfamily member 6	Q9NZW5	13490-1	Test Site	8.04341
PDE6D	Retinal rod rhodopsin-sensitive cGMP 3',5'-cyclic phosphodiesterase subunit delta	O43924	13491-40	Test Site	7.25194
HSPA9B	Stress-70 protein, mitochondrial	P38646	13492-44	Test Site	9.22241
GRID1	Glutamate receptor ionotropic, delta-1	Q9ULK0	13493-5	Test Site	1.00624
CERS5	Ceramide synthase 5	Q8N5B7	13494-6	Test Site	4.7132
HCAR2	Hydroxycarboxylic acid receptor 2	Q8TDS4	13495-48	Test Site	2.28697
EIF3J	Eukaryotic translation initiation factor 3 subunit J	O75822	13497-34	Test Site	19.6942
S35G2	Solute carrier family 35 member G2	Q8TBE7	13501-10	Test Site	3.82295
PRAF3	PRA1 family protein 3	O75915	13503-19	Test Site	15.8496
SATB1	DNA-binding protein SATB1	Q01826	13511-29	Test Site	10.0884
PIAS3	E3 SUMO-protein ligase PIAS3	Q9Y6X2	13513-174	Test Site	2.35385
PTHD3	Patched domain-containing protein 3	Q3KNS1	13517-3	Test Site	4.00701
VISL1	Visinin-like protein 1	P62760	13522-20	Test Site	0.726803
LA	Lupus La protein	P05455	13526-5	Test Site	3.83123
NP1L2	Nucleosome assembly protein 1-like 2	Q9ULW6	13529-39	Test Site	17.1082
UR2R	Urotensin-2 receptor	Q9UKP6	13530-5	Test Site	1.89911
NEPR1	Nuclear envelope phosphatase-regulatory subunit 1	Q8N9A8	13532-25	Test Site	2.69606
C43BP	Collagen type IV alpha-3-binding protein	Q9Y5P4	13535-2	Test Site	18.9753
POLI	DNA polymerase iota	Q9UNA4	13536-56	Test Site	7.33069
GPR26	G-protein coupled receptor 26	Q8NDV2	13540-1	Test Site	4.16325
MYCT1	Myc target protein 1	Q8N699	13541-1	Test Site	8.54692
HMHA1	Rho GTPase-activating protein 45	Q92619	13544-9	Test Site	17.7497
EIF1A	Probable RNA-binding protein EIF1AD	Q8N9N8	13545-97	Test Site	8.57503
5HT7R	5-hydroxytryptamine receptor 7	P34969	13547-5	Test Site	3.33147
ADA29	Disintegrin and metalloproteinase domain-containing protein 29	Q9UKF5	13549-15	Test Site	5.37174
DCNL3	DCN1-like protein 3	Q8IWE4	13553-4	Test Site	10.7641
5HT2A	5-hydroxytryptamine receptor 2A	P28223	13556-28	Test Site	13.8319
ACBD7	Acyl-CoA-binding domain-containing protein 7	Q8N6N7	13563-259	Test Site	3.57345
DPYL2	Dihydropyrimidinase-related protein 2	Q16555	13567-1	Test Site	7.87848
PSMD4	26S proteasome non-ATPase regulatory subunit 4	P55036	13568-30	Test Site	8.96278
VIGLN	Vigilin	Q00341	13570-43	Test Site	16.8008
PSD11	26S proteasome non-ATPase regulatory subunit 11	O00231	13572-43	Test Site	19.9815
p21-ARC	Actin-related protein 2/3 complex subunit 3	O15145	13573-5	Test Site	15.1799
ABLM3	Actin-binding LIM protein 3	O94929	13578-98	Test Site	16.9259
Apaf-1	Apoptotic protease-activating factor 1	O14727	13583-19	Test Site	7.44122
ANXA9	Annexin A9	O76027	13588-11	Test Site	1.39418
APBB3	Amyloid beta A4 precursor protein-binding family B member 3	O95704	13589-10	Test Site	5.13338
ORN	Oligoribonuclease, mitochondrial	Q9Y3B8	13590-1	Test Site	15.3283
GGA1	ADP-ribosylation factor-binding protein GGA1	Q9UJY5	13594-158	Test Site	16.7244
THTPA	Thiamine-triphosphatase	Q9BU02	13595-20	Test Site	4.89129
RB27B	Ras-related protein Rab-27B	O00194	13596-3	Test Site	3.42783
RAB31	Ras-related protein Rab-31	Q13636	13597-20	Test Site	14.2029
NH2L1	NHP2-like protein 1	P55769	13602-6	Test Site	4.08966
RFESD	Rieske domain-containing protein	Q8TAC1	13603-7	Test Site	3.66531
ANX10	Annexin A10	Q9UJ72	13605-16	Test Site	3.09026
GTF2I	General transcription factor II-I	P78347	13609-11	Test Site	11.537
CYTIP	Cytohesin-interacting protein	O60759	13612-7	Test Site	0.454864
NCK2	Cytoplasmic protein NCK2	O43639	13615-60	Test Site	10.9827
ASNA	ATPase ASNA1	O43681	13620-10	Test Site	10.8143
AP2A2	AP-2 complex subunit alpha-2	O94973	13621-31	Test Site	16.6859
2A5A	Serine/threonine-protein phosphatase 2A 56 kDa regulatory subunit alpha isoform	Q15172	13622-16	Test Site	13.3816
MLL2	Histone-lysine N-methyltransferase 2D	O14686	13623-4	Test Site	5.52168
LA	Lupus La protein	P05455	13625-19	Test Site	1.86935
GRB14	Growth factor receptor-bound protein 14	Q14449	13628-58	Test Site	11.8092
RB binding protein 5	Retinoblastoma-binding protein 5	Q15291	13631-1	Test Site	10.3683
Zyxin	Zyxin	Q15942	13632-10	Test Site	14.6369
NP1L1	Nucleosome assembly protein 1-like 1	P55209	13636-20	Test Site	11.1992
USO1	General vesicular transport factor p115	O60763	13639-101	Test Site	20.2375
CIG49	Interferon-induced protein with tetratricopeptide repeats 3	O14879	13642-90	Test Site	10.4406
HGS	Hepatocyte growth factor-regulated tyrosine kinase substrate	O14964	13644-30	Test Site	16.3146
ZFP91	E3 ubiquitin-protein ligase ZFP91	Q96JP5	13651-54	Test Site	0.793283
TM1L1	TOM1-like protein 1	O75674	13652-2	Test Site	11.2628
ROCK2	Rho-associated protein kinase 2	O75116	13654-1	Test Site	10.7369
Nucleolin	Nucleolin	P19338	13655-34	Test Site	4.33576
PNKP	Bifunctional polynucleotide phosphatase/kinase	Q96T60	13657-2	Test Site	15.4118
PDGF-CC	Platelet-derived growth factor C	Q9NRA1	13658-31	Test Site	9.67657
AT131	Manganese-transporting ATPase 13A1	Q9HD20	13659-36	Test Site	3.88989
PP2A, subunit B	Serine/threonine-protein phosphatase 2A regulatory subunit B'' subunit alpha	Q06190	13665-35	Test Site	7.89407
FGFR-3	Fibroblast growth factor receptor 3	P22607	13669-6	Test Site	7.88883
TCPH	T-complex protein 1 subunit eta	Q99832	13673-21	Test Site	10.829
NAB2	NGFI-A-binding protein 2	Q15742	13680-3	Test Site	10.7743
CLCKB	Chloride channel protein ClC-Kb	P51801	13683-18	Test Site	4.60821
CAPSL	Calcyphosin-like protein	Q8WWF8	13688-2	Test Site	1.42412
Ornithine decarboxylase	Ornithine decarboxylase	P11926	13689-2	Test Site	10.1569
K319L	Dyslexia-associated protein KIAA0319-like protein	Q8IZA0	13698-28	Test Site	12.9266
CLH1	Clathrin heavy chain 1	Q00610	13711-10	Test Site	2.74335
SC22A	Vesicle-trafficking protein SEC22a	Q96IW7	13713-164	Test Site	15.7154
PAK4	Serine/threonine-protein kinase PAK 4	O96013	13719-19	Test Site	17.9578
B7	T-lymphocyte activation antigen CD80	P33681	13726-4	Appointment year	0.366631
SPOP	Speckle-type POZ protein	O43791	13727-44	Test Site	6.14192
ERP29	Endoplasmic reticulum resident protein 29	P30040	13728-19	Test Site	19.1319
SFXN5	Sideroflexin-5	Q8TD22	13729-26	Test Site	1.84907
RPGP1	Rap1 GTPase-activating protein 1	P47736	13735-1	Test Site	2.3078
CUL4B	Cullin-4B	Q13620	13743-56	Test Site	7.70858
RMI1	RecQ-mediated genome instability protein 1	Q9H9A7	13926-1	Test Site	7.8225
OCTC	Peroxisomal carnitine O-octanoyltransferase	Q9UKG9	13929-27	Test Site	11.7178
ABC3G	DNA dC->dU-editing enzyme APOBEC-3G	Q9HC16	13930-3	Test Site	16.6425
PSMD9	26S proteasome non-ATPase regulatory subunit 9	O00233	13931-22	Test Site	2.04321
NAB1	NGFI-A-binding protein 1	Q13506	13933-276	Test Site	6.87232
MCF2L	Guanine nucleotide exchange factor DBS	O15068	13934-3	Test Site	14.8159
PGK2	Phosphoglycerate kinase 2	P07205	13936-24	Test Site	5.80428
CAND1	Cullin-associated NEDD8-dissociated protein 1	Q86VP6	13937-75	Test Site	13.1765
UGPA1	UTP--glucose-1-phosphate uridylyltransferase	Q16851	13939-14	Test Site	8.01556
IP16	Gamma-interferon-inducible protein 16	Q16666	13940-19	Test Site	7.35182
SYFM	Phenylalanine--tRNA ligase, mitochondrial	O95363	13941-82	Test Site	1.56293
SPSB1	SPRY domain-containing SOCS box protein 1	Q96BD6	13942-140	Test Site	8.92393
DPY30	Protein dpy-30 homolog	Q9C005	13943-38	Test Site	13.1736
SULT 1A3	Sulfotransferase 1A3	P0DMM9	13944-3	Test Site	17.34
C43BP	Collagen type IV alpha-3-binding protein	Q9Y5P4	13950-9	Test Site	16.8513
GNA1	Glucosamine 6-phosphate N-acetyltransferase	Q96EK6	13954-9	Test Site	16.5541
DAPK1	Death-associated protein kinase 1	P53355	13955-33	Test Site	14.3005
RBM46	Probable RNA-binding protein 46	Q8TBY0	13958-5	Test Site	1.8576
LAP	Cytosol aminopeptidase	P28838	13959-7	Test Site	10.6937
KIF3A	Kinesin-like protein KIF3A	Q9Y496	13961-18	Test Site	8.51713
tollip	Toll-interacting protein	Q9H0E2	13963-7	Test Site	18.6322
Thioredoxin reductase 1	Thioredoxin reductase 1, cytoplasmic	Q16881	13967-14	Test Site	19.5753
IMA7	Importin subunit alpha-7	O60684	13969-24	Test Site	14.5232
TTL	Tubulin--tyrosine ligase	Q8NG68	13973-62	Test Site	15.0855
LIPA1	Liprin-alpha-1	Q13136	13975-56	Test Site	17.3903
ARHG1	Rho guanine nucleotide exchange factor 1	Q92888	13976-9	Test Site	16.1849
S26A7	Anion exchange transporter	Q8TE54	13979-3	Test Site	9.4302
RGS18	Regulator of G-protein signaling 18	Q9NS28	13982-33	Test Site	16.1799
LANC1	LanC-like protein 1	O43813	13986-6	Test Site	12.2183
pyruvate carboxylase	Pyruvate carboxylase, mitochondrial	P11498	13990-1	Test Site	5.01318
IF4G3	Eukaryotic translation initiation factor 4 gamma 3	O43432	13991-47	Test Site	6.52733
NSF	Vesicle-fusing ATPase	P46459	13992-12	Test Site	18.1252
E41L1	Band 4.1-like protein 1	Q9H4G0	13993-20	Test Site	3.9305
COAC	Phosphopantothenoylcysteine decarboxylase	Q96CD2	13996-16	Test Site	6.10093
DOCK9	Dedicator of cytokinesis protein 9	Q9BZ29	14002-18	Test Site	1.2203
PAPS1	Bifunctional 3'-phosphoadenosine 5'-phosphosulfate synthase 1	O43252	14007-22	Test Site	13.7566
DCP1A	mRNA-decapping enzyme 1A	Q9NPI6	14008-22	Test Site	4.37956
TNFAIP3	Tumor necrosis factor alpha-induced protein 3	P21580	14009-65	Test Site	11.7982
TANK	TRAF family member-associated NF-kappa-B activator	Q92844	14013-11	Test Site	17.8515
EVPL	Envoplakin	Q92817	14019-73	Test Site	2.75786
IL-17F	Interleukin-17F	Q96PD4	14026-24	Test Site	4.6698
CSN2	COP9 signalosome complex subunit 2	P61201	14029-42	Test Site	16.1391
RANB3	Ran-binding protein 3	Q9H6Z4	14037-18	Test Site	15.0913
EEA1	Early endosome antigen 1	Q15075	14043-12	Test Site	6.49016
BDNF	Brain-derived neurotrophic factor	P23560	14047-78	Test Site	16.3353
FOXC2	Forkhead box protein C2	Q99958	14051-54	Test Site	2.79262
UN13A	Protein unc-13 homolog A	Q9UPW8	14052-26	Test Site	2.10192
CD5	T-cell surface glycoprotein CD5	P06127	14065-11	Test Site	3.66425
PKP2	Plakophilin-2	Q99959	14067-6	Test Site	16.2725
Carbonic Anhydrase IV	Carbonic anhydrase 4	P22748	14069-61	Test Site	6.97698
ITSN1	Intersectin-1	Q15811	14070-56	Test Site	10.0447
SHC2	SHC-transforming protein 2	P98077	14074-2	Test Site	0.30803
IL-18 Ra	Interleukin-18 receptor 1	Q13478	14079-14	Test Site	6.52463
TLN2	Talin-2	Q9Y4G6	14082-56	Test Site	16.642
SPS1	Selenide, water dikinase 1	P49903	14083-25	Test Site	18.4147
DEFI6	Differentially expressed in FDCP 6 homolog	Q9H4E7	14090-23	Test Site	15.4348
Flt3 ligand	Fms-related tyrosine kinase 3 ligand	P49771	14093-10	Test Site	2.39152
HB-EGF	Heparin-binding EGF-like growth factor	Q99075	14094-29	Test Site	11.0588
SYCC	Cysteine--tRNA ligase, cytoplasmic	P49589	14098-28	Test Site	15.8712
GDP/GTP exchange protein	Rap1 GTPase-GDP dissociation stimulator 1	P52306	14106-46	Test Site	14.4951
TSP2	Thrombospondin-2	P35442	14111-15	Test Site	1.88819
Adrenomedullin	Adrenomedullin	P35318	14115-34	Test Site	9.7612
S100A4	Protein S100-A4	P26447	14116-129	Test Site	11.5551
Ephrin-A2	Ephrin-A2	O43921	14124-6	Test Site	7.85692
IFN-b	Interferon beta	P01574	14127-240	Test Site	0.648773
IFN10	Interferon alpha-10	P01566	14128-121	Test Site	2.8173
EFNB2	Ephrin-B2	P52799	14131-37	Test Site	6.02599
HHLA2	HERV-H LTR-associating protein 2	Q9UM44	14132-21	Test Site	10.924
RXFP1	Relaxin receptor 1	Q9HBX9	14135-3	Test Site	7.04067
NRG4	Neuregulin-4	Q8WWG1	14139-16	Test Site	1.1052
H2B2E	Histone H2B type 2-E	Q16778	14143-8	Test Site	3.18544
H2A3	Histone H2A type 3	Q7L7L0	14144-3	Test Site	3.73487
H31	Histone H3.1	P68431	14146-92	Test Site	3.51561
IL-1F8	Interleukin-36 beta	Q9NZH7	14149-9	Test Site	6.11532
IL-1F6	Interleukin-36 alpha	Q9UHA7	14150-7	Test Site	5.60459
Ephrin-A3	Ephrin-A3	P52797	14153-8	Test Site	3.70591
14-3-3 protein beta/alpha	14-3-3 protein beta/alpha	P31946	14156-33	Test Site	17.6386
14-3-3E	14-3-3 protein epsilon	P62258	14157-21	Test Site	3.38729
RFFL	E3 ubiquitin-protein ligase rififylin	Q8WZ73	14186-13	Test Site	1.79553
PDCL2	Phosducin-like protein 2	Q8N4E4	14192-31	Test Site	6.33859
ANXA7	Annexin A7	P20073	14203-3	Test Site	10.6524
FOXJ2	Forkhead box protein J2	Q9P0K8	14204-55	Test Site	4.87448
HEXI2	Protein HEXIM2	Q96MH2	14205-6	Test Site	23.6133
DOK2	Docking protein 2	O60496	14246-50	Test Site	16.7488
TRIM1	Probable E3 ubiquitin-protein ligase MID2	Q9UJV3	14249-68	Test Site	2.28253
BLMH	Bleomycin hydrolase	Q13867	14250-115	Test Site	1.65426
SRXN1	Sulfiredoxin-1	Q9BYN0	14268-4	Test Site	6.39076
RAB6B	Ras-related protein Rab-6B	Q9NRW1	14271-23	Test Site	15.8579
PPCE	Prolyl endopeptidase	P48147	14273-19	Appointment year	2.5646
RAB14	Ras-related protein Rab-14	P61106	14283-12	Test Site	10.3042
E2AK4	eIF-2-alpha kinase GCN2	Q9P2K8	14284-23	Test Site	1.96072
RAB5C	Ras-related protein Rab-5C	P51148	14287-6	Test Site	11.8375
AGAP2	Arf-GAP with GTPase, ANK repeat and PH domain-containing protein 2	Q99490	14291-53	Test Site	14.883
CSPG6	Structural maintenance of chromosomes protein 3	Q9UQE7	14324-52	Test Site	12.7238
UB2E1	Ubiquitin-conjugating enzyme E2 E1	P51965	14326-4	Test Site	15.0325
DIDO1	Death-inducer obliterator 1	Q9BTC0	14329-4	Test Site	6.07072
RALA	Ras-related protein Ral-A	P11233	14332-3	Test Site	16.1669
RECO	Recoverin	P35243	14334-3	Test Site	1.68485
FA69C	Protein FAM69C	Q0P6D2	14341-8	Test Site	10.8432
Myostatin	Growth/differentiation factor 8	O14793	14583-49	Test Site	3.89453
F210A	Protein FAM210A	Q96ND0	14593-152	Test Site	11.3142
SEM6C	Semaphorin-6C	Q9H3T2	14597-5	Test Site	1.24471
STAB1	Stabilin-1	Q9NY15	14599-18	Test Site	6.02266
KIAA0040	Uncharacterized protein KIAA0040	J3QR46	14603-51	Test Site	10.2185
ZN382	Zinc finger protein 382	Q96SR6	14616-16	Test Site	3.46449
ZN526	Zinc finger protein 526	Q8TF50	14619-8	Test Site	6.91827
SUMO3	Small ubiquitin-related modifier 3	P55854	14623-26	Test Site	14.0709
CTCF	Transcriptional repressor CTCF	P49711	14624-51	Test Site	4.25693
DJC17	DnaJ homolog subfamily C member 17	Q9NVM6	14655-1	Test Site	15.6707
MZF1	Myeloid zinc finger 1	P28698	14662-6	Test Site	8.02955
RNF8	E3 ubiquitin-protein ligase RNF8	O76064	14663-44	Test Site	11.8982
SKIL	Ski-like protein	P12757	14670-1	Test Site	13.1616
PACN3	Protein kinase C and casein kinase substrate in neurons protein 3	Q9UKS6	14674-63	Test Site	9.07171
IF4B	Eukaryotic translation initiation factor 4B	P23588	14675-20	Test Site	14.1065
CAN2	Calpain-2 catalytic subunit	P17655	14684-17	Test Site	6.8773
PKB beta	RAC-beta serine/threonine-protein kinase	P31751	14685-17	Test Site	9.51143
M6PBP	Perilipin-3	O60664	14687-6	Test Site	0.686371
PTN7	Tyrosine-protein phosphatase non-receptor type 7	P35236	14688-6	Test Site	7.55011
SEC13	Protein SEC13 homolog	P55735	14689-3	Test Site	6.60531
Cystatin M	Cystatin-M	Q15828	14711-27	Test Site	6.1033
Azurocidin	Azurocidin	P20160	14713-46	Test Site	1.08997
RHG05	Rho GTPase-activating protein 5	Q13017	14748-31	Test Site	18.5935
S100A3	Protein S100-A3	P33764	15297-3	Test Site	1.7559
MESD2	LDLR chaperone MESD	Q14696	15299-102	Test Site	18.6563
CC134	Coiled-coil domain-containing protein 134	Q9H6E4	15300-66	Test Site	15.7037
sperm protein 10	Acrosomal protein SP-10	P26436	15301-24	Test Site	2.17005
S100A5	Protein S100-A5	P33763	15303-63	Test Site	13.9981
IgJ	Immunoglobulin J chain	P01591	15306-20	Test Site	1.2125
VWC2	Brorin	Q2TAL6	15308-108	Test Site	8.05097
PRC1	Protein regulator of cytokinesis 1	O43663	15310-61	Test Site	7.74852
AGO1	Protein argonaute-1	Q9UL18	15312-14	Test Site	17.5936
MD2L1	Mitotic spindle assembly checkpoint protein MAD2A	Q13257	15313-28	Test Site	3.12291
CLIC4	Chloride intracellular channel protein 4	Q9Y696	15314-49	Test Site	16.4456
CUTC	Copper homeostasis protein cutC homolog	Q9NTM9	15315-64	Test Site	1.45047
TXN4B	Thioredoxin-like protein 4B	Q9NX01	15316-262	Test Site	13.9543
CCNA1	Cyclin-A1	P78396	15319-226	Test Site	4.58676
CRADD	Death domain-containing protein CRADD	P78560	15322-35	Test Site	10.4294
AGO3	Protein argonaute-3	Q9H9G7	15323-112	Test Site	16.4107
NEUM	Neuromodulin	P17677	15325-14	Test Site	15.4479
MAPIP	Ragulator complex protein LAMTOR2	Q9Y2Q5	15329-167	Test Site	7.20469
RBBP4	Histone-binding protein RBBP4	Q09028	15331-47	Test Site	4.9287
COF2	Cofilin-2	Q9Y281	15339-32	Test Site	5.55158
ANKR1	Ankyrin repeat domain-containing protein 1	Q15327	15361-37	Test Site	3.59456
BMPER	BMP-binding endothelial regulator protein	Q8N8U9	15368-3	Test Site	4.86101
BRD2	Bromodomain-containing protein 2	P25440	15372-43	Test Site	12.1082
Discoidin domain receptor 2	Discoidin domain-containing receptor 2	Q16832	15381-45	Test Site	6.46777
Endothelin 3	Endothelin-3	P14138	15383-200	Test Site	5.89357
KLOTHO	Klotho	Q9UEF7	15384-15	Test Site	4.59209
FRDA	Frataxin, mitochondrial	Q16595	15389-1	Test Site	0.932013
UNC5B	Netrin receptor UNC5B	Q8IZJ1	15394-79	Test Site	5.94175
HERV1	FAD-linked sulfhydryl oxidase ALR	P55789	15398-2	Test Site	9.48058
ID-1	DNA-binding protein inhibitor ID-1	P41134	15402-2	Test Site	7.29838
ID2	DNA-binding protein inhibitor ID-2	Q02363	15403-53	Test Site	11.5783
IFN21	Interferon alpha-21	P01568	15404-3	Test Site	1.71663
IFNA4	Interferon alpha-4	P05014	15405-23	Test Site	4.94327
KIAP	Baculoviral IAP repeat-containing protein 7	Q96CA5	15412-40	Test Site	2.1429
LCAT	Phosphatidylcholine-sterol acyltransferase	P04180	15413-3	Test Site	12.0008
LDHA	L-lactate dehydrogenase A chain	P00338	15414-316	Test Site	16.2869
LYG2	Lysozyme g-like protein 2	Q86SG7	15416-54	Test Site	8.81593
MK10	Mitogen-activated protein kinase 10	P53779	15418-25	Test Site	17.3615
MYP2	Myelin P2 protein	P02689	15422-12	Test Site	2.15186
NEUR1	Sialidase-1	Q99519	15426-5	Test Site	5.30166
LOXL3	Lysyl oxidase homolog 3	P58215	15427-35	Test Site	14.3093
p60-Src	Proto-oncogene tyrosine-protein kinase Src	P12931	15433-4	Test Site	19.335
PNOC	Prepronociceptin	Q13519	15434-5	Test Site	1.49381
PNP	Purine nucleoside phosphorylase	P00491	15435-4	Test Site	15.9139
RAMP1	Receptor activity-modifying protein 1	O60894	15436-40	Test Site	0.403825
RND3	Rho-related GTP-binding protein RhoE	P61587	15439-21	Test Site	5.37614
SQSTM	Sequestosome-1	Q13501	15448-47	Test Site	0.543852
5'-Nucleotidase	5'-Nucleotidase	P21589	15452-5	Test Site	9.11362
ADA15	Disintegrin and metalloproteinase domain-containing protein 15	Q13444	15455-40	Test Site	2.71625
Aminopeptidase N	Aminopeptidase N	P15144	15457-14	Test Site	2.52254
CNPY4	Protein canopy homolog 4	Q8N129	15465-79	Test Site	17.3533
PIN1	Peptidyl-prolyl cis-trans isomerase NIMA-interacting 1	Q13526	15474-7	Test Site	15.6483
FGFP1	Fibroblast growth factor-binding protein 1	Q14512	15494-11	Test Site	3.30512
LRP12	Low-density lipoprotein receptor-related protein 12	Q9Y561	15506-34	Test Site	1.43285
PGAM2	Phosphoglycerate mutase 2	P15259	15524-30	Test Site	13.4186
GSHB	Glutathione synthetase	P48637	15526-33	Test Site	12.293
DLDH	Dihydrolipoyl dehydrogenase, mitochondrial	P09622	15527-90	Test Site	11.984
Cysteine-rich protein 1	Cysteine and glycine-rich protein 1	P21291	15529-33	Test Site	4.24789
EphB4	Ephrin type-B receptor 4	P54760	15530-33	Test Site	6.80559
Malate dehydrogenase 2	Malate dehydrogenase, mitochondrial	P40926	15534-26	Test Site	7.05379
Vimentin	Vimentin	P08670	15540-6	Test Site	15.4254
KCRU	Creatine kinase U-type, mitochondrial	P12532	15542-19	Test Site	1.51185
Calcineurin B a	Calcineurin subunit B type 1	P63098	15545-13	Test Site	14.9354
CD3-zeta	T-cell surface glycoprotein CD3 zeta chain	P20963	15567-2	Test Site	6.69085
Cyclin A	Cyclin-A2	P20248	15574-37	Test Site	4.29579
ENPP6	Ectonucleotide pyrophosphatase/phosphodiesterase family member 6	Q6UWR7	15579-26	Test Site	1.14104
EPHA7	Ephrin type-A receptor 7	Q15375	15580-2	Test Site	3.55164
FCN1	Ficolin-1	O00602	15582-25	Test Site	3.76419
galactosidase, alpha	Alpha-galactosidase A	P06280	15588-17	Test Site	8.81073
Glutathione peroxidase	Glutathione peroxidase 1	P07203	15591-28	Appointment year	8.32994
HEXI1	Protein HEXIM1	O94992	15596-7	Test Site	22.7689
JNK2	Mitogen-activated protein kinase 9	P45984	15604-18	Test Site	14.3246
KS6B1	Ribosomal protein S6 kinase beta-1	P23443	15608-5	Test Site	17.375
LAP	Cytosol aminopeptidase	P28838	15610-72	Test Site	11.7489
LIN7B	Protein lin-7 homolog B	Q9HAP6	15612-5	Test Site	11.9633
lymphotactin beta	Cytokine SCM-1 beta	Q9UBD3	15617-8	Test Site	14.264
OBCAM	Opioid-binding protein/cell adhesion molecule	Q14982	15622-13	Test Site	5.89926
PD-1	Programmed cell death protein 1	Q15116	15623-1	Test Site	4.66034
PKB	RAC-alpha serine/threonine-protein kinase	P31749	15627-83	Test Site	18.4846
PSG1	Pregnancy-specific beta-1-glycoprotein 1	P11464	15631-18	Test Site	6.91368
SORC3	VPS10 domain-containing receptor SorCS3	Q9UPU3	15637-38	Test Site	3.70563
TEFF1	Tomoregulin-1	Q8IYR6	15641-20	Test Site	13.239
BMP-2	Bone morphogenetic protein 2	P12643	15666-21	Test Site	4.56749
BMP-4	Bone morphogenetic protein 4	P12644	15667-39	Test Site	5.52653
BRAF1	Serine/threonine-protein kinase B-raf	P15056	15669-7	Test Site	15.3208
CD79A	B-cell antigen receptor complex-associated protein alpha chain	P11912	15674-3	Test Site	10.4511
DKK2	Dickkopf-related protein 2	Q9UBU2	15678-71	Test Site	11.5127
Mannose-binding lectin	Protein ERGIC-53	P49257	15688-30	Test Site	4.76276
NODAL	Nodal homolog	Q96S42	15692-300	Test Site	1.57399
PgR	Progesterone receptor	P06401	15693-9	Test Site	16.4896
TXLNA	Alpha-taxilin	P40222	15698-6	Test Site	21.4968
VEGF sR3	Vascular endothelial growth factor receptor 3	P35916	16035-8	Test Site	5.24636
SHC1	SHC-transforming protein 1	P29353	16043-30	Test Site	18.6239
OLR1	Oxidized low-density lipoprotein receptor 1	P78380	16049-43	Appointment year	0.599613
GRB2-related adapter protein 2	GRB2-related adapter protein 2	O75791	16074-12	Test Site	20.2754
TEC	Tyrosine-protein kinase Tec	P42680	16079-2	Test Site	16.6679
GIP	Gastric inhibitory polypeptide	P09681	16292-288	Test Site	2.61772
Growth hormone-releasing factor	Somatoliberin	P01286	16293-1	Test Site	11.5308
LGR5	Leucine-rich repeat-containing G-protein coupled receptor 5	O75473	16296-43	Test Site	1.91884
ROBO4	Roundabout homolog 4	Q8WZ75	16297-14	Test Site	2.10917
Desmoglein-3	Desmoglein-3	P32926	16317-20	Test Site	10.5229
ALK-1	Serine/threonine-protein kinase receptor R3	P37023	16318-12	Test Site	6.73875
CD320	CD320 antigen	Q9NPF0	16320-139	Appointment year	1.61853
PACAP	Marginal zone B- and B1-cell-specific protein	Q8WU39	16322-10	Test Site	4.37244
NRX3A	Neurexin-3	Q9Y4C0	16323-8	Test Site	4.92396
AP4A	Bis(5'-nucleosyl)-tetraphosphatase [asymmetrical]	P50583	16583-8	Test Site	16.546
B3GN4	N-acetyllactosaminide beta-1,3-N-acetylglucosaminyltransferase 4	Q9C0J1	16585-16	Test Site	0.801582
Beta-casein	Beta-casein	P05814	16587-1	Test Site	1.23009
BiP	78 kDa glucose-regulated protein	P11021	16588-10	Test Site	2.51629
CHIA	Acidic mammalian chitinase	Q9BZP6	16591-71	Test Site	2.9555
FAIM1	Fas apoptotic inhibitory molecule 1	Q9NVQ4	16594-44	Test Site	3.785
GLRX3	Glutaredoxin-3	O76003	16596-25	Test Site	16.8374
GLRX5	Glutaredoxin-related protein 5, mitochondrial	Q86SX6	16597-11	Appointment season	0.353253
GPN1	GPN-loop GTPase 1	Q9HCN4	16599-38	Test Site	10.0651
Aldose reductase	Aldose reductase	P15121	16606-85	Test Site	14.987
LRP10	Low-density lipoprotein receptor-related protein 10	Q7Z4F1	16610-13	Test Site	6.27909
LY75	Lymphocyte antigen 75	O60449	16620-26	Test Site	3.05101
AIBP	NAD(P)H-hydrate epimerase	Q8NCW5	16621-77	Test Site	16.8636
Activin B	Inhibin beta B chain	P09529	16746-12	Test Site	7.05122
HDGF	Hepatoma-derived growth factor	P51858	16758-96	Test Site	12.8792
PBP	Platelet basic protein	P02775	16765-52	Test Site	17.2868
PLAK	Junction plakoglobin	P14923	16768-3	Test Site	0.466181
RAC3	Ras-related C3 botulinum toxin substrate 3	P60763	16769-20	Test Site	16.8897
HSP 70			16780-6	Test Site	7.18639
PDE5A	cGMP-specific 3',5'-cyclic phosphodiesterase	O76074	16805-5	Test Site	10.3256
NDKM	Nucleoside diphosphate kinase, mitochondrial	O00746	16809-1	Test Site	13.5413
RhoGDI	Rab GDP dissociation inhibitor alpha	P31150	16810-3	Test Site	11.8933
ATX3	Ataxin-3	P54252	16825-20	Test Site	7.89336
DOK1	Docking protein 1	Q99704	16831-7	Test Site	12.1983
FHR3	Complement factor H-related protein 3	Q02985	16836-1	Test Site	2.92375
FLIP	CASP8 and FADD-like apoptosis regulator	O15519	16837-20	Test Site	3.27977
MPZL1	Myelin protein zero-like protein 1	O95297	16845-15	Test Site	1.52779
RAB3B	Ras-related protein Rab-3B	P20337	16847-39	Test Site	15.5101
RGS5	Regulator of G-protein signaling 5	O15539	16850-5	Test Site	4.73009
SCO2	Protein SCO2 homolog, mitochondrial	O43819	16851-50	Test Site	18.9368
NHRF3	Na(+)/H(+) exchange regulatory cofactor NHE-RF3	Q5T2W1	16852-10	Test Site	6.2785
NRK1	Nicotinamide riboside kinase 1	Q9NWW6	16853-5	Test Site	6.98174
MARE2	Microtubule-associated protein RP/EB family member 2	Q15555	16856-79	Test Site	12.6009
RAB2A	Ras-related protein Rab-2A	P61019	16857-2	Test Site	13.0749
RCN3	Reticulocalbin-3	Q96D15	16858-384	Test Site	4.20703
SHLB1	Endophilin-B1	Q9Y371	16859-100	Test Site	4.82404
NANP	N-acylneuraminate-9-phosphatase	Q8TBE9	16863-47	Test Site	10.815
RBP56	TATA-binding protein-associated factor 2N	Q92804	16865-62	Test Site	16.77
PCTK1	Cyclin-dependent kinase 16	Q00536	16867-76	Test Site	15.7504
MGN2	Protein mago nashi homolog 2	Q96A72	16875-13	Test Site	7.80319
MSRB2	Methionine-R-sulfoxide reductase B2, mitochondrial	Q9Y3D2	16877-19	Test Site	6.00347
RAB4A	Ras-related protein Rab-4A	P20338	16883-57	Test Site	16.1113
MARE3	Microtubule-associated protein RP/EB family member 3	Q9UPY8	16885-49	Test Site	2.70907
PTH2	Peptidyl-tRNA hydrolase 2, mitochondrial	Q9Y3E5	16887-29	Test Site	9.52156
OSBL9	Oxysterol-binding protein-related protein 9	Q96SU4	16899-59	Test Site	1.42796
LAMP1	Lysosome-associated membrane glycoprotein 1	P11279	16902-17	Test Site	1.6816
RNT2	Ribonuclease T2	O00584	16913-8	Test Site	2.27045
TLR3	Toll-like receptor 3	O15455	16918-198	Test Site	1.35605
ACBP	Acyl-CoA-binding protein	P07108	16919-1	Test Site	17.2737
Profilin II	Profilin-2	P35080	16923-20	Test Site	1.6182
SULT 1E	Estrogen sulfotransferase	P49888	16932-5	Test Site	1.08894
Beta-globin	Hemoglobin subunit beta	P68871	17137-160	Test Site	4.00372
S100A8/S100A9	Protein S100-A8/A9 heterodimer	P05109|P06702	17145-1	Test Site	2.56843
BLVRB	Flavin reductase (NADPH)	P30043	17148-7	Test Site	4.48301
HSP 10	10 kDa heat shock protein, mitochondrial	P61604	17150-8	Test Site	15.4203
IRF-3	Interferon regulatory factor 3	Q14653	17151-84	Test Site	15.4045
DCAK1	Serine/threonine-protein kinase DCLK1	O15075	17156-72	Test Site	4.06298
UB2G1	Ubiquitin-conjugating enzyme E2 G1	P62253	17158-17	Test Site	6.88383
OST48	Dolichyl-diphosphooligosaccharide--protein glycosyltransferase 48 kDa subunit	P39656	17161-1	Test Site	12.9249
Annexin III	Annexin A3	P12429	17163-117	Test Site	0.766208
annexin IV	Annexin A4	P09525	17164-15	Test Site	14.7547
BTG	Beta-thromboglobulin	P02775	17165-1	Test Site	17.0925
FGF-8F	Fibroblast growth factor 8 isoform F	P55075	17166-4	Test Site	2.97388
STAT	Statherin	P02808	17172-19	Test Site	1.35181
MP2K6	Dual specificity mitogen-activated protein kinase kinase 6	P52564	17175-5	Test Site	9.98512
PSIP1	PC4 and SFRS1-interacting protein	O75475	17176-13	Test Site	13.9992
BAG-1	BAG family molecular chaperone regulator 1	Q99933	17195-43	Test Site	12.8384
ClpP endopeptidase	ATP-dependent Clp protease proteolytic subunit, mitochondrial	Q16740	17196-5	Test Site	14.8184
HIF1N	Hypoxia-inducible factor 1-alpha inhibitor	Q9NWT6	17199-43	Test Site	6.22564
RAB5A	Ras-related protein Rab-5A	P20339	17205-21	Test Site	16.7087
SELH	Selenoprotein H	Q8IZQ5	17319-1	Test Site	10.5294
ADPPT	L-aminoadipate-semialdehyde dehydrogenase-phosphopantetheinyl transferase	Q9NRN7	17320-19	Test Site	15.4744
KGUA	Guanylate kinase	Q16774	17325-10	Test Site	10.6224
DUS23	Dual specificity protein phosphatase 23	Q9BVJ7	17326-44	Test Site	5.15205
CNPY3	Protein canopy homolog 3	Q9BT09	17327-3	Test Site	9.09784
BDH2	3-hydroxybutyrate dehydrogenase type 2	Q9BUT1	17329-2	Test Site	4.79164
ARHL2	Poly(ADP-ribose) glycohydrolase ARH3	Q9NX46	17332-3	Test Site	13.4138
ACADM	Medium-chain specific acyl-CoA dehydrogenase, mitochondrial	P11310	17333-20	Test Site	13.18
CR3L2	Cyclic AMP-responsive element-binding protein 3-like protein 2	Q70SY1	17336-54	Test Site	0.667998
TYY1	Transcriptional repressor protein YY1	P25490	17337-1	Test Site	13.6172
THIC	Acetyl-CoA acetyltransferase, cytosolic	Q9BWD1	17341-89	Test Site	17.0324
SNPH	Syntaphilin	O15079	17343-6	Test Site	3.32478
ZADH2	Prostaglandin reductase 3	Q8N4Q0	17345-12	Test Site	17.7625
CA080	Axin interactor, dorsalization-associated protein	Q96BJ3	17347-80	Test Site	7.87938
SYJ2B	Synaptojanin-2-binding protein	P57105	17348-5	Test Site	8.85829
CHM2B	Charged multivesicular body protein 2b	Q9UQN3	17350-13	Test Site	12.458
SYT4	Synaptotagmin-4	Q9H2B2	17355-56	Test Site	20.7664
SPCS	O-phosphoseryl-tRNA(Sec) selenium transferase	Q9HD40	17357-33	Test Site	12.2484
VHL	Von Hippel-Lindau disease tumor suppressor	P40337	17362-5	Test Site	2.20184
RU2B	U2 small nuclear ribonucleoprotein B''	P08579	17364-8	Test Site	6.06963
Stathmin	Stathmin	P16949	17367-5	Test Site	9.96631
ABHDA	Mycophenolic acid acyl-glucuronide esterase, mitochondrial	Q9NUJ1	17370-186	Test Site	16.4188
4EBP1	Eukaryotic translation initiation factor 4E-binding protein 1	Q13541	17372-5	Appointment season	1.61771
UBE2K	Ubiquitin-conjugating enzyme E2 K	P61086	17380-2	Test Site	6.74904
K6PF	ATP-dependent 6-phosphofructokinase, muscle type	P08237	17384-110	Test Site	18.7129
IKB-beta	NF-kappa-B inhibitor beta	Q15653	17387-27	Test Site	11.2528
SPF45	Splicing factor 45	Q96I25	17391-10	Test Site	11.7535
DHB11	Estradiol 17-beta-dehydrogenase 11	Q8NBQ5	17397-8	Test Site	1.81128
ACOT8	Acyl-coenzyme A thioesterase 8	O14734	17400-71	Test Site	10.8721
UCHL5	Ubiquitin carboxyl-terminal hydrolase isozyme L5	Q9Y5K5	17405-2	Test Site	10.063
CETN3	Centrin-3	O15182	17410-5	Test Site	10.5968
UFD1	Ubiquitin recognition factor in ER-associated degradation protein 1	Q92890	17411-55	Test Site	16.0628
TES	Testin	Q9UGI8	17419-17	Test Site	11.5498
NLGN3	Neuroligin-3	Q9NZ94	17427-26	Test Site	3.05885
CSNK1G2	Casein kinase I isoform gamma-2	P78368	17436-193	Test Site	16.5423
Histidyl-tRNA synthetase	Histidine--tRNA ligase, cytoplasmic	P12081	17450-51	Test Site	12.205
FOLR1	Folate receptor alpha	P15328	17455-42	Test Site	3.89237
ACSF2	Acyl-CoA synthetase family member 2, mitochondrial	Q96CM8	17466-72	Test Site	17.7344
DHRS9	Dehydrogenase/reductase SDR family member 9	Q9BPW9	17467-1	Test Site	16.078
SUFU	Suppressor of fused homolog	Q9UMX1	17468-1	Test Site	2.74874
YETS4	YEATS domain-containing protein 4	O95619	17474-106	Test Site	9.42424
SH3BGRL3-like protein	SH3 domain-binding glutamic acid-rich-like protein 3	Q9H299	17490-4	Test Site	14.744
HPPD	4-hydroxyphenylpyruvate dioxygenase	P32754	17509-6	Test Site	5.58118
SRP14	Signal recognition particle 14 kDa protein	P37108	17510-7	Test Site	7.53297
NMI	N-myc-interactor	Q13287	17512-2	Test Site	14.9067
ANX11	Annexin A11	P50995	17513-11	Test Site	6.72072
RAB21	Ras-related protein Rab-21	Q9UL25	17514-48	Test Site	7.80439
STCH	Heat shock 70 kDa protein 13	P48723	17515-6	Test Site	5.62398
Rab3A	Ras-related protein Rab-3A	P20336	17516-7	Test Site	3.92233
Carbonic Anhydrase VB	Carbonic anhydrase 5B, mitochondrial	Q9Y2D0	17673-34	Test Site	9.29831
ACO13	Acyl-coenzyme A thioesterase 13	Q9NPJ3	17675-17	Test Site	14.8468
CIP4	Cdc42-interacting protein 4	Q15642	17676-13	Test Site	14.3048
BY55	CD160 antigen	O95971	17677-47	Test Site	0.909533
COMD9	COMM domain-containing protein 9	Q9P000	17683-2	Test Site	20.6529
TBCB	Tubulin-folding cofactor B	Q99426	17686-27	Test Site	6.86585
TPP1	Tripeptidyl-peptidase 1	O14773	17691-1	Test Site	7.14337
Septin-6	Septin-6	Q14141	17693-2	Appointment year	4.46328
PSME2	Proteasome activator complex subunit 2	Q9UL46	17694-32	Test Site	8.69357
OVCA2	Esterase OVCA2	Q8WZ82	17697-2	Test Site	17.7558
WBP2	WW domain-binding protein 2	Q969T9	17698-15	Appointment year	0.651563
TIMELESS	Protein timeless homolog	Q9UNS1	17699-43	Test Site	3.8496
UGT 1A1	UDP-glucuronosyltransferase 1-1	P22309	17702-53	Test Site	8.11611
HS105	Heat shock protein 105 kDa	Q92598	17704-74	Test Site	9.48939
IDI1	Isopentenyl-diphosphate Delta-isomerase 1	Q13907	17712-7	Test Site	14.6687
GAS7	Growth arrest-specific protein 7	O60861	17721-82	Test Site	4.32023
FKBP52 protein	Peptidyl-prolyl cis-trans isomerase FKBP4	Q02790	17722-5	Test Site	8.39151
WWOX	WW domain-containing oxidoreductase	Q9NZC7	17724-3	Test Site	6.47497
SAR1A	GTP-binding protein SAR1a	Q9NR31	17726-3	Test Site	16.8647
Securin	Securin	O95997	17727-1	Test Site	4.25043
CHM2A	Charged multivesicular body protein 2a	O43633	17728-61	Test Site	15.9962
UBE2S	Ubiquitin-conjugating enzyme E2 S	Q16763	17729-20	Test Site	11.7323
a-endosulfine	Alpha-endosulfine	O43768	17734-13	Test Site	13.2547
GBRAP	Gamma-aminobutyric acid receptor-associated protein	O95166	17735-130	Test Site	16.2674
APTX	Aprataxin	Q7Z2E3	17736-105	Test Site	6.89588
IVD	Isovaleryl-CoA dehydrogenase, mitochondrial	P26440	17737-7	Test Site	10.4044
CRNN	Cornulin	Q9UBG3	17738-7	Test Site	5.40182
HCDH	Hydroxyacyl-coenzyme A dehydrogenase, mitochondrial	Q16836	17739-1	Test Site	16.2695
RRAS	Ras-related protein R-Ras	P10301	17742-2	Test Site	2.42679
RB11A	Ras-related protein Rab-11A	P62491	17744-31	Test Site	10.7316
FIS1	Mitochondrial fission 1 protein	Q9Y3D6	17746-77	Test Site	17.546
QORX	Quinone oxidoreductase PIG3	Q53FA7	17748-21	Test Site	15.5437
RIR2	Ribonucleoside-diphosphate reductase subunit M2	P31350	17750-8	Test Site	8.06235
CRBB1	Beta-crystallin B1	P53674	17751-68	Test Site	10.2041
Arginase	Arginase-2, mitochondrial	P78540	17752-24	Test Site	2.62693
UGDH	UDP-glucose 6-dehydrogenase	O60701	17755-5	Test Site	10.4203
DCTD	Deoxycytidylate deaminase	P32321	17756-69	Test Site	13.1552
CAB39	Calcium-binding protein 39	Q9Y376	17757-86	Test Site	17.9602
WDR5	WD repeat-containing protein 5	P61964	17760-128	Test Site	13.093
NUDT5	ADP-sugar pyrophosphatase	Q9UKK9	17761-2	Test Site	6.9774
SPN1	Snurportin-1	O95149	17765-3	Test Site	15.8862
PCNP	PEST proteolytic signal-containing nuclear protein	Q8WW12	17769-28	Test Site	13.2996
SNAG	Gamma-soluble NSF attachment protein	Q99747	17773-26	Test Site	15.4682
SMD3	Small nuclear ribonucleoprotein Sm D3	P62318	17774-38	Test Site	6.03188
TAGL3	Transgelin-3	Q9UI15	17775-8	Appointment year	1.72169
PECR	Peroxisomal trans-2-enoyl-CoA reductase	Q9BY49	17776-15	Test Site	11.6177
RAB32	Ras-related protein Rab-32	Q13637	17778-19	Test Site	18.8424
GMFB	Glia maturation factor beta	P60983	17784-23	Test Site	9.61489
RCL	2'-deoxynucleoside 5'-phosphate N-hydrolase 1	O43598	17785-11	Test Site	9.65309
GGPPS	Geranylgeranyl pyrophosphate synthase	O95749	17786-5	Test Site	13.1125
Enoyl-CoA hydratase	Enoyl-CoA hydratase, mitochondrial	P30084	17787-1	Test Site	4.43184
HPCL1	Hippocalcin-like protein 1	P37235	17791-25	Test Site	11.2489
SSDH	Succinate-semialdehyde dehydrogenase, mitochondrial	P51649	17792-158	Test Site	3.46999
DIRA1	GTP-binding protein Di-Ras1	O95057	17793-4	Test Site	1.40566
Phosphomannomutase 2	Phosphomannomutase 2	O15305	17794-6	Test Site	17.729
LSM1	U6 snRNA-associated Sm-like protein LSm1	O15116	17795-176	Test Site	8.40329
IMPA1	Inositol monophosphatase 1	P29218	17796-15	Test Site	1.59159
6PGL	6-phosphogluconolactonase	O95336	17799-9	Test Site	17.9156
SCAND1	SCAN domain-containing protein 1	P57086	17800-33	Test Site	1.20149
SIAS	Sialic acid synthase	Q9NR45	17802-4	Test Site	10.0678
PNPO	Pyridoxine-5'-phosphate oxidase	Q9NVS9	17804-102	Test Site	18.0842
SPF30	Survival of motor neuron-related-splicing factor 30	O75940	17805-35	Test Site	6.42458
Syntenin 1	Syntenin-1	O00560	17806-6	Test Site	7.03974
NIT2	Omega-amidase NIT2	Q9NQR4	17808-37	Test Site	11.3169
ST1C2	Sulfotransferase 1C2	O00338	17811-78	Test Site	2.18937
TP4A1	Protein tyrosine phosphatase type IVA 1	Q93096	17812-2	Test Site	3.59505
BPHL	Valacyclovir hydrolase	Q86WA6	17813-21	Test Site	12.3816
BPNT1	3'(2'),5'-bisphosphate nucleotidase 1	O95861	17814-8	Test Site	11.4642
NCALD	Neurocalcin-delta	P61601	17816-58	Test Site	9.85758
DDIT4	DNA damage-inducible transcript 4 protein	Q9NX09	17817-22	Test Site	3.71183
SUGT1	Protein SGT1 homolog	Q9Y2Z0	17818-22	Test Site	11.2897
NMT2	Glycylpeptide N-tetradecanoyltransferase 2	O60551	17821-20	Test Site	18.5256
SMD2	Small nuclear ribonucleoprotein Sm D2	P62316	17823-40	Test Site	14.8989
EF1D	Elongation factor 1-delta	P29692	17826-341	Test Site	5.41004
DLRB2	Dynein light chain roadblock-type 2	Q8TF09	17827-53	Test Site	0.905888
TREX2	Three prime repair exonuclease 2	Q9BQ50	17829-2	Appointment season	0.35283
S100A16	Protein S100-A16	Q96FQ6	17836-17	Test Site	5.18025
CLIC2	Chloride intracellular channel protein 2	O15247	17837-5	Test Site	10.5971
PPCS	Phosphopantothenate--cysteine ligase	Q9HAB8	17843-30	Test Site	14.2552
DRG1	Developmentally-regulated GTP-binding protein 1	Q9Y295	17849-6	Test Site	15.7121
KLF4	Krueppel-like factor 4	O43474	17850-42	Test Site	2.45298
PPME1	Protein phosphatase methylesterase 1	Q9Y570	17852-5	Test Site	10.8408
NAA10	N-alpha-acetyltransferase 10	P41227	17854-33	Test Site	11.4881
NT5M	5'(3')-deoxyribonucleotidase, mitochondrial	Q9NPB1	17856-23	Test Site	16.9217
ACADL	Long-chain specific acyl-CoA dehydrogenase, mitochondrial	P28330	17857-6	Test Site	2.08158
PIMT	Protein-L-isoaspartate(D-aspartate) O-methyltransferase	P22061	18160-2	Test Site	10.5359
IRAK4	Interleukin-1 receptor-associated kinase 4	Q9NWZ3	18162-167	Test Site	13.3409
UB2V2	Ubiquitin-conjugating enzyme E2 variant 2	Q15819	18165-181	Test Site	14.2662
RHOB	Rho-related GTP-binding protein RhoB	P62745	18166-4	Test Site	6.43458
ASF1A	Histone chaperone ASF1A	Q9Y294	18172-71	Test Site	10.7533
PDC6I	Programmed cell death 6-interacting protein	Q8WUM4	18174-79	Test Site	17.8364
VAT1	Synaptic vesicle membrane protein VAT-1 homolog	Q99536	18175-65	Test Site	6.75819
ULA1	NEDD8-activating enzyme E1 regulatory subunit	Q13564	18177-49	Test Site	3.17344
SYSC	Serine--tRNA ligase, cytoplasmic	P49591	18178-13	Test Site	12.3439
SPSY	Spermine synthase	P52788	18179-56	Test Site	12.9159
RT4I1	Reticulon-4-interacting protein 1, mitochondrial	Q8WWV3	18180-58	Test Site	18.0169
TSSC4	Protein TSSC4	Q9Y5U2	18181-2	Test Site	15.7437
ARH	Low density lipoprotein receptor adapter protein 1	Q5SW96	18183-3	Test Site	12.7633
GUAA	GMP synthase [glutamine-hydrolyzing]	P49915	18184-28	Test Site	12.4577
SYTC	Threonine--tRNA ligase, cytoplasmic	P26639	18186-15	Test Site	14.2755
ACY2	Aspartoacylase	P45381	18187-16	Test Site	3.70338
GATM	Glycine amidinotransferase, mitochondrial	P50440	18188-12	Test Site	12.8276
VPS25	Vacuolar protein-sorting-associated protein 25	Q9BRG1	18189-12	Test Site	12.0578
RANG	Ran-specific GTPase-activating protein	P43487	18191-23	Test Site	14.0104
MO4L1	Mortality factor 4-like protein 1	Q9UBU8	18193-165	Test Site	5.90191
HBAT	Hemoglobin subunit theta-1	P09105	18198-51	Test Site	6.51934
TCEA1	Transcription elongation factor A protein 1	P23193	18204-1	Test Site	8.42893
ADH6	Alcohol dehydrogenase 6	P28332	18206-18	Test Site	18.8524
UBE2F	NEDD8-conjugating enzyme UBE2F	Q969M7	18213-30	Test Site	11.5995
GSH0	Glutamate--cysteine ligase regulatory subunit	P48507	18214-2	Test Site	15.2799
IL-11 RA	Interleukin-11 receptor subunit alpha	Q14626	18216-22	Test Site	4.52641
SRA1	Steroid receptor RNA activator 1	Q9HD15	18220-141	Test Site	16.5768
SHLB2	Endophilin-B2	Q9NR46	18222-34	Test Site	10.768
COX5A	Cytochrome c oxidase subunit 5A, mitochondrial	P20674	18226-148	Test Site	14.3041
NOP16	Nucleolar protein 16	Q9Y3C1	18228-30	Test Site	4.59704
PRND	Prion-like protein doppel	Q9UKY0	18231-147	Test Site	3.77615
PI42B	Phosphatidylinositol 5-phosphate 4-kinase type-2 beta	P78356	18232-42	Test Site	15.2967
PGP	Glycerol-3-phosphate phosphatase	A6NDG6	18235-16	Test Site	9.94336
LEGL	Galectin-related protein	Q3ZCW2	18236-3	Test Site	12.3782
NRIP3	Nuclear receptor-interacting protein 3	Q9NQ35	18237-29	Test Site	2.1236
OMP	Olfactory marker protein	P47874	18240-6	Test Site	0.933977
Sperm protein 17	Sperm surface protein Sp17	Q15506	18242-8	Test Site	2.30017
Cytidylate kinase	UMP-CMP kinase	P30085	18243-9	Test Site	4.68157
ANXA7	Annexin A7	P20073	18244-1	Test Site	11.0984
NB5R1	NADH-cytochrome b5 reductase 1	Q9UHQ9	18255-6	Test Site	7.76192
SRP19	Signal recognition particle 19 kDa protein	P09132	18257-64	Test Site	4.35427
MEOX2	Homeobox protein MOX-2	P50222	18259-15	Appointment year	3.3316
CCD25	Coiled-coil domain-containing protein 25	Q86WR0	18264-12	Test Site	1.60075
ZNF34	Zinc finger protein 34	Q8IZ26	18265-18	Test Site	6.07515
CAR17	Caspase recruitment domain-containing protein 17	Q5XLA6	18267-74	Test Site	6.48085
GAG2A	G antigen 2A	Q6NT46	18268-5	Test Site	7.09825
OXSM	3-oxoacyl-[acyl-carrier-protein] synthase, mitochondrial	Q9NWU1	18271-43	Test Site	15.8797
GGE2D	G antigen 2D	Q9UEU5	18273-14	Test Site	6.50871
SERF2	Small EDRK-rich factor 2	P84101	18274-2	Test Site	5.91807
TCL1B	T-cell leukemia/lymphoma protein 1B	O95988	18276-34	Test Site	8.33061
DTD2	Putative D-tyrosyl-tRNA(Tyr) deacylase 2	Q96FN9	18280-29	Test Site	16.1421
WWC1	Protein KIBRA	Q8IX03	18284-77	Test Site	2.6169
ZWINT	ZW10 interactor	O95229	18286-3	Test Site	4.07737
p21	Cyclin-dependent kinase inhibitor 1	P38936	18291-8	Test Site	10.4927
SOX2	Transcription factor SOX-2	P48431	18294-26	Test Site	6.88484
RASM	Ras-related protein M-Ras	O14807	18297-8	Test Site	5.15629
CPNS1	Calpain small subunit 1	P04632	18299-13	Test Site	17.7006
PURB	Transcriptional activator protein Pur-beta	Q96QR8	18300-39	Test Site	15.8457
NAIF1	Nuclear apoptosis-inducing factor 1	Q69YI7	18301-10	Test Site	16.2757
NEUG	Neurogranin	Q92686	18303-39	Test Site	3.69483
BCCIP	BRCA2 and CDKN1A-interacting protein	Q9P287	18304-19	Test Site	7.87148
PPase 2	Inorganic pyrophosphatase 2, mitochondrial	Q9H2U2	18307-71	Test Site	15.1168
CISY	Citrate synthase, mitochondrial	O75390	18309-18	Test Site	10.0192
SELW	Selenoprotein W	P63302	18310-26	Test Site	7.87759
DCTN6	Dynactin subunit 6	O00399	18311-44	Test Site	6.25187
Asparaginase-like protein 1	Isoaspartyl peptidase/L-asparaginase	Q7L266	18313-4	Test Site	8.40206
RTP4	Receptor-transporting protein 4	Q96DX8	18315-38	Test Site	13.7682
2003-09-01	Neuronal-specific septin-3	Q9UH03	18316-75	Test Site	4.94273
ZFAN5	AN1-type zinc finger protein 5	O76080	18317-111	Test Site	4.85093
SH3G3	Endophilin-A3	Q99963	18318-98	Test Site	18.0127
ODPX	Pyruvate dehydrogenase protein X component, mitochondrial	O00330	18319-7	Test Site	16.7123
MTDC	Bifunctional methylenetetrahydrofolate dehydrogenase/cyclohydrolase, mitochondrial	P13995	18321-38	Test Site	13.2679
JMJD6	Bifunctional arginine demethylase and lysyl-hydroxylase JMJD6	Q6NYC1	18322-15	Test Site	16.607
DRP-1	Dihydropyrimidinase-related protein 1	Q14194	18323-39	Test Site	0.309199
MAGA8	Melanoma-associated antigen 8	P43361	18326-50	Test Site	1.80626
SNX5	Sorting nexin-5	Q9Y5X3	18327-6	Test Site	14.5062
PRPS2	Ribose-phosphate pyrophosphokinase 2	P11908	18329-4	Test Site	9.79906
PGM2	Phosphoglucomutase-2	Q96G03	18330-7	Test Site	12.8007
GMDS	GDP-mannose 4,6 dehydratase	O60547	18337-4	Test Site	0.640404
IDH	Isocitrate dehydrogenase [NADP] cytoplasmic	O75874	18338-26	Test Site	22.2517
HNRPD	Heterogeneous nuclear ribonucleoprotein D0	Q14103	18348-89	Test Site	14.599
Radixin	Radixin	P35241	18373-13	Test Site	16.6631
FKBP3	Peptidyl-prolyl cis-trans isomerase FKBP3	Q00688	18383-9	Test Site	6.49974
PSD10	26S proteasome non-ATPase regulatory subunit 10	O75832	18385-4	Test Site	9.08289
GLRX1	Glutaredoxin-1	P35754	18386-36	Test Site	6.14485
suppression of tumorigenicity 13	Hsc70-interacting protein	P50502	18387-7	Appointment year	1.98928
IFNA1	Interferon alpha-1/13	P01562	18389-11	Test Site	0.994588
MAT2B	Methionine adenosyltransferase 2 subunit beta	Q9NZL9	18392-19	Test Site	8.59974
ADPRH	[Protein ADP-ribosylarginine] hydrolase	P54922	18395-5	Test Site	8.97747
AES	Amino-terminal enhancer of split	Q08117	18396-10	Test Site	3.40773
ALKB3	Alpha-ketoglutarate-dependent dioxygenase alkB homolog 3	Q96Q83	18401-18	Test Site	10.5138
AMERL	AMMECR1-like protein	Q6DCA0	18402-1	Test Site	15.4478
AMPD2	AMP deaminase 2	Q01433	18403-25	Test Site	21.7623
ANR54	Ankyrin repeat domain-containing protein 54	Q6NXT1	18404-22	Test Site	2.58255
AP1S2	AP-1 complex subunit sigma-2	P56377	18405-117	Test Site	10.5246
AR2BP	ADP-ribosylation factor-like protein 2-binding protein	Q9Y2Y0	18407-36	Test Site	9.12982
ARF4	ADP-ribosylation factor 4	P18085	18408-26	Test Site	8.52857
ARF5	ADP-ribosylation factor 5	P84085	18409-61	Test Site	2.97374
ARL14	ADP-ribosylation factor-like protein 14	Q8N4G2	18410-26	Appointment year	0.326438
ARL15	ADP-ribosylation factor-like protein 15	Q9NXU5	18411-83	Test Site	12.6852
ARL4D	ADP-ribosylation factor-like protein 4D	P49703	18413-24	Test Site	3.32774
ARL5A	ADP-ribosylation factor-like protein 5A	Q9Y689	18414-26	Test Site	6.8648
ARL6	ADP-ribosylation factor-like protein 6	Q9H0F7	18415-16	Test Site	17.2945
ARL9	ADP-ribosylation factor-like protein 9	Q6T311	18416-3	Test Site	2.3801
p16-ARC	Actin-related protein 2/3 complex subunit 5	O15511	18419-20	Test Site	1.15195
ERG19	Diphosphomevalonate decarboxylase	P53602	18422-41	Test Site	2.71079
Cadherin E	Cadherin-1	P12830	18429-10	Test Site	3.12461
RALB	Ras-related protein Ral-B	P11234	18432-32	Test Site	8.02151
TBPL1	TATA box-binding protein-like protein 1	P62380	18434-141	Test Site	12.5457
UBX2B	UBX domain-containing protein 2B	Q14CS0	18435-40	Test Site	11.934
PGES2	Prostaglandin E synthase 2	Q9H7Z7	18458-4	Test Site	14.5492
MSS4	Guanine nucleotide exchange factor MSS4	P47224	18483-36	Test Site	1.89651
DD19A	ATP-dependent RNA helicase DDX19A	Q9NUU7	18813-15	Test Site	16.0674
CBX1	Chromobox protein homolog 1	P83916	18817-50	Test Site	13.6997
C4a	C4a anaphylatoxin	P0C0L4|P0C0L5	18821-9	Appointment year	7.80354
H2B3B	Histone H2B type 3-B	Q8N257	18823-52	Test Site	3.45241
IF4A2	Eukaryotic initiation factor 4A-II	Q14240	18824-7	Test Site	5.6238
IF4A1	Eukaryotic initiation factor 4A-I	P60842	18829-4	Test Site	6.76892
Omentin	Intelectin-1	Q8WWA0	18830-1	Test Site	3.61452
PEA15	Astrocytic phosphoprotein PEA-15	Q15121	18833-76	Test Site	1.24027
SGTB	Small glutamine-rich tetratricopeptide repeat-containing protein beta	Q96EQ0	18837-9	Test Site	1.7235
SH21B	SH2 domain-containing protein 1B	O14796	18840-205	Test Site	2.11777
UB2D2	Ubiquitin-conjugating enzyme E2 D2	P62837	18842-24	Test Site	10.703
4EBP3	Eukaryotic translation initiation factor 4E-binding protein 3	O60516	18859-7	Test Site	1.04382
CaMKK alpha	Calcium/calmodulin-dependent protein kinase kinase 1	Q8N5S9	18860-2	Test Site	2.306
CHST2	Carbohydrate sulfotransferase 2	Q9Y4C5	18863-176	Appointment year	0.519854
CBX3	Chromobox protein homolog 3	Q13185	18868-7	Test Site	12.1532
CEBPA	CCAAT/enhancer-binding protein alpha	P49715	18874-66	Test Site	1.04694
CHST4	Carbohydrate sulfotransferase 4	Q8NCG5	18876-77	Test Site	3.35135
CNN2	Calponin-2	Q99439	18877-15	Test Site	18.142
CD97	CD97 antigen	P48960	18881-7	Test Site	6.46273
DEST	Destrin	P60981	18883-4	Test Site	6.4486
DNJB4	DnaJ homolog subfamily B member 4	Q9UDY4	18884-22	Test Site	10.8655
DSCL1	Down syndrome cell adhesion molecule-like protein 1	Q8TD84	18886-28	Test Site	3.21512
ENTP2	Ectonucleoside triphosphate diphosphohydrolase 2	Q9Y5L3	18887-7	Test Site	0.861212
FBP12	Fatty acid-binding protein 12	A6NFH5	18888-37	Test Site	5.07407
Fibrinogen B	Fibrinogen beta chain	P02675	18890-227	Test Site	8.37188
GBP2	Guanylate-binding protein 2	P32456	18891-98	Appointment year	5.15349
GPX2	Glutathione peroxidase 2	P18283	18894-1	Test Site	0.629832
HDAC2	Histone deacetylase 2	Q92769	18897-31	Test Site	16.1231
H-ras (WT)	GTPase HRas	P01112	18900-37	Test Site	14.4598
KCC4	Calcium/calmodulin-dependent protein kinase type IV	Q16566	18904-23	Test Site	2.36004
EXOS8	Exosome complex component RRP43	Q96B26	18909-11	Test Site	6.85189
LIN7A	Protein lin-7 homolog A	O14910	18910-45	Test Site	2.87854
PAFA2	Platelet-activating factor acetylhydrolase 2, cytoplasmic	Q99487	18914-188	Test Site	6.91441
CD68	Macrosialin	P34810	18922-27	Test Site	15.3505
PSA3	Proteasome subunit alpha type-3	P25788	18926-7	Test Site	2.80568
SLIT2	Slit homolog 2 protein	O94813	18930-28	Test Site	5.79987
SLIT3	Slit homolog 3 protein	O75094	18931-40	Test Site	5.57978
TGM4	Protein-glutamine gamma-glutamyltransferase 4	P49221	18933-4	Test Site	3.03734
Tissue transglutaminase	Protein-glutamine gamma-glutamyltransferase 2	P21980	18934-50	Test Site	4.25646
RGS1	Regulator of G-protein signaling 1	Q08116	18945-11	Test Site	12.5871
RAC2	Ras-related C3 botulinum toxin substrate 2	P15153	18950-13	Test Site	14.5124
MECP2	Methyl-CpG-binding protein 2	P51608	19108-50	Test Site	2.97889
TCAL8	Transcription elongation factor A protein-like 8	Q8IYN2	19109-32	Test Site	1.71086
MEMO1	Protein MEMO1	Q9Y316	19110-6	Test Site	13.2009
UBC12	NEDD8-conjugating enzyme Ubc12	P61081	19111-10	Appointment year	2.20441
TCAL3	Transcription elongation factor A protein-like 3	Q969E4	19112-2	Test Site	10.7448
SH3L2	SH3 domain-binding glutamic acid-rich-like protein 2	Q9UJC5	19113-66	Test Site	17.7552
KITM	Thymidine kinase 2, mitochondrial	O00142	19114-8	Test Site	8.07879
MUTED	Biogenesis of lysosome-related organelles complex 1 subunit 5	Q8TDH9	19116-1	Test Site	6.43359
PP14A	Protein phosphatase 1 regulatory subunit 14A	Q96A00	19117-3	Test Site	12.8095
OSTF1	Osteoclast-stimulating factor 1	Q92882	19118-47	Test Site	8.08603
UBQL2	Ubiquilin-2	Q9UHD9	19121-3	Test Site	15.7152
ML12B	Myosin regulatory light chain 12B	O14950	19122-47	Test Site	7.99359
IKBD	NF-kappa-B inhibitor delta	Q8NI38	19123-6	Test Site	5.13993
UBCP1	Ubiquitin-like domain-containing CTD phosphatase 1	Q8WVY7	19124-9	Test Site	10.959
KAP2	cAMP-dependent protein kinase type II-alpha regulatory subunit	P13861	19125-26	Test Site	2.35519
C20orf77	Regulation of nuclear pre-mRNA domain-containing protein 1B	Q9NQG5	19126-4	Test Site	4.46012
HSPB6	Heat shock protein beta-6	O14558	19127-1	Test Site	4.72169
TIAR	Nucleolysin TIAR	Q01085	19131-184	Test Site	12.782
RM02	39S ribosomal protein L2, mitochondrial	Q5T653	19132-1	Test Site	11.8566
RPAB4	DNA-directed RNA polymerases I, II, and III subunit RPABC4	P53803	19134-66	Test Site	17.7803
MMSA	Methylmalonate-semialdehyde dehydrogenase [acylating], mitochondrial	Q02252	19136-22	Test Site	13.8178
HSF2B	Heat shock factor 2-binding protein	O75031	19139-3	Test Site	0.603581
DNM3L	DNA (cytosine-5)-methyltransferase 3-like	Q9UJW3	19142-39	Test Site	1.9258
NB5R2	NADH-cytochrome b5 reductase 2	Q6BCY4	19143-38	Test Site	8.21593
ITF2	Transcription factor 4	P15884	19144-9	Test Site	14.0715
MREG	Melanoregulin	Q8N565	19145-4	Test Site	1.29973
PP13	Galactoside-binding soluble lectin 13	Q9UHV8	19147-6	Test Site	4.58302
TIM8A	Mitochondrial import inner membrane translocase subunit Tim8 A	O60220	19148-58	Test Site	14.7421
KPRB	Phosphoribosyl pyrophosphate synthase-associated protein 2	O60256	19150-20	Test Site	13.7541
IPP2	Protein phosphatase inhibitor 2	P41236	19152-4	Test Site	15.5723
MPPD2	Metallophosphoesterase MPPED2	Q15777	19153-53	Test Site	8.033
DNA polymerase subunit delta 4	DNA polymerase delta subunit 4	Q9HCU8	19159-9	Test Site	1.17001
UBP15	Ubiquitin carboxyl-terminal hydrolase 15	Q9Y4E8	19161-1	Test Site	7.65739
LRC59	Leucine-rich repeat-containing protein 59	Q96AG4	19163-26	Test Site	13.4773
RS19	40S ribosomal protein S19	P39019	19166-15	Test Site	12.515
PPIP1	Proline-serine-threonine phosphatase-interacting protein 1	O43586	19168-71	Test Site	5.682
FIBP	Acidic fibroblast growth factor intracellular-binding protein	O43427	19169-88	Test Site	17.299
DPOE3	DNA polymerase epsilon subunit 3	Q9NRF9	19170-25	Test Site	10.0914
ZFAN1	AN1-type zinc finger protein 1	Q8TCF1	19173-5	Test Site	13.4193
GOGA7	Golgin subfamily A member 7	Q7Z5G4	19174-141	Test Site	9.68877
FA49B	Protein FAM49B	Q9NUQ9	19176-27	Test Site	17.2698
MOL1A	MOB kinase activator 1B	Q7L9L4	19177-7	Test Site	18.9603
RL12	60S ribosomal protein L12	P30050	19183-164	Test Site	8.94109
STABP	STAM-binding protein	O95630	19187-21	Test Site	14.3568
NAP2L	nucleosome assembly protein 1-like 4	Q99733	19188-21	Test Site	18.1927
UBP14	Ubiquitin carboxyl-terminal hydrolase 14	P54578	19189-2	Test Site	6.94986
UB2L6	Ubiquitin/ISG15-conjugating enzyme E2 L6	O14933	19190-4	Test Site	10.0472
Histidyl-tRNA synthetase-related	D-tyrosyl-tRNA(Tyr) deacylase 1	Q8TEA8	19194-9	Test Site	12.0378
RS5	40S ribosomal protein S5	P46782	19195-85	Test Site	11.7751
THIL	Acetyl-CoA acetyltransferase, mitochondrial	P24752	19197-95	Test Site	7.00257
NDUA5	NADH dehydrogenase [ubiquinone] 1 alpha subcomplex subunit 5	Q16718	19200-16	Test Site	7.84824
BTK	Tyrosine-protein kinase BTK	Q06187	19202-10	Test Site	6.31863
8ODP	7,8-dihydro-8-oxoguanine triphosphatase	P36639	19206-20	Test Site	8.49393
ADK	Adenosine kinase	P55263	19207-119	Test Site	9.85173
DMBT1	Deleted in malignant brain tumors 1 protein	Q9UGM3	19212-4	Test Site	2.18414
NDRG1	Protein NDRG1	Q92597	19215-7	Test Site	1.33822
NTF-2	Nuclear transport factor 2	P61970	19219-71	Test Site	6.28841
RAB5B	Ras-related protein Rab-5B	P61020	19222-124	Test Site	11.191
RAB1A	Ras-related protein Rab-1A	P62820	19223-6	Test Site	8.36358
IF1AY	Eukaryotic translation initiation factor 1A, Y-chromosomal	O14602	19224-5	Test Site	8.1547
BLNK	B-cell linker protein	Q8WV28	19225-11	Test Site	3.3017
BATF	Basic leucine zipper transcriptional factor ATF-like	Q16520	19227-18	Test Site	2.39858
BAG-2	BAG family molecular chaperone regulator 2	O95816	19228-11	Test Site	14.0574
PRL-3	Protein tyrosine phosphatase type IVA 3	O75365	19231-22	Test Site	5.55734
ATOX1	Copper transport protein ATOX1	O00244	19233-75	Test Site	4.32149
TCP4	Activated RNA polymerase II transcriptional coactivator p15	P53999	19236-24	Test Site	4.43661
GLNA	Glutamine synthetase	P15104	19238-12	Test Site	7.22491
ARF1	ADP-ribosylation factor 1	P84077	19239-5	Test Site	4.37184
HAP28	28 kDa heat- and acid-stable phosphoprotein	Q13442	19240-265	Test Site	12.6975
PFD1	Prefoldin subunit 1	O60925	19242-21	Test Site	5.73336
PFD2	Prefoldin subunit 2	Q9UHV9	19243-2	Test Site	15.2097
SYK	Lysine--tRNA ligase	Q15046	19249-18	Test Site	13.4677
MYCBP	C-Myc-binding protein	Q99417	19250-50	Test Site	16.8306
Platelet proteoglycan	Serglycin	P10124	19251-56	Test Site	11.6898
PSB2	Proteasome subunit beta type-2	P49721	19252-67	Test Site	4.49413
RAB2B	Ras-related protein Rab-2B	Q8WUD1	19253-82	Test Site	9.27601
CLCA	Clathrin light chain A	P09496	19257-11	Appointment year	8.08175
GCDH	Glutaryl-CoA dehydrogenase, mitochondrial	Q92947	19258-24	Test Site	13.9338
IF2A	Eukaryotic translation initiation factor 2 subunit 1	P05198	19259-176	Test Site	15.8928
SDCB2	Syntenin-2	Q9H190	19261-12	Test Site	11.7481
ACADV	Very long-chain specific acyl-CoA dehydrogenase, mitochondrial	P49748	19262-219	Test Site	17.4007
IF4E	Eukaryotic translation initiation factor 4E	P06730	19263-147	Test Site	4.40128
TCPA	T-complex protein 1 subunit alpha	P17987	19265-9	Test Site	13.6088
G3BP1	Ras GTPase-activating protein-binding protein 1	Q13283	19266-35	Test Site	16.3618
SYYC	Tyrosine--tRNA ligase, cytoplasmic	P54577	19270-26	Test Site	9.98283
GNAI1	Guanine nucleotide-binding protein G(i) subunit alpha-1	P63096	19271-64	Test Site	8.6118
Glutathione reductase	Glutathione reductase, mitochondrial	P00390	19273-3	Test Site	12.1984
Alpha-1-syntrophin	Alpha-1-syntrophin	Q13424	19274-80	Test Site	17.6151
IDH3G	Isocitrate dehydrogenase [NAD] subunit gamma, mitochondrial	P51553	19275-68	Test Site	10.2951
RUXG	Small nuclear ribonucleoprotein G	P62308	19276-124	Test Site	14.138
KAT	Thiosulfate sulfurtransferase/rhodanese-like domain-containing protein 1	Q8NFU3	19277-4	Test Site	16.3563
RAB1B	Ras-related protein Rab-1B	Q9H0U4	19278-19	Test Site	20.0221
CRBP	Retinol-binding protein 1	P09455	19279-42	Test Site	2.26292
UB2D3	Ubiquitin-conjugating enzyme E2 D3	P61077	19280-29	Test Site	12.0796
MAFG	Transcription factor MafG	O15525	19281-86	Test Site	13.9142
RAB13	Ras-related protein Rab-13	P51153	19282-3	Test Site	5.92885
DENR	Density-regulated protein	O43583	19287-59	Test Site	17.1589
HPRT	Hypoxanthine-guanine phosphoribosyltransferase	P00492	19290-5	Test Site	20.3625
CASQ2	Calsequestrin-2	O14958	19291-2	Test Site	0.725764
VP26A	Vacuolar protein sorting-associated protein 26A	O75436	19293-6	Test Site	14.2323
PP1G	Serine/threonine-protein phosphatase PP1-gamma catalytic subunit	P36873	19295-32	Test Site	14.0121
MLRA	Myosin regulatory light chain 2, atrial isoform	Q01449	19296-51	Test Site	2.53061
G6PD	Glucose-6-phosphate 1-dehydrogenase	P11413	19297-4	Test Site	17.5357
GIMA6	GTPase IMAP family member 6	Q6P9H5	19302-7	Test Site	1.81262
COPE	Coatomer subunit epsilon	O14579	19310-81	Test Site	2.71643
Prostatic acid phosphatase	Prostatic acid phosphatase	P15309	19317-114	Test Site	2.70351
ABHEB	Protein ABHD14B	Q96IU4	19325-21	Test Site	2.25259
Chk2	Serine/threonine-protein kinase Chk2	O96017	19328-51	Test Site	6.6797
HIPK3	Homeodomain-interacting protein kinase 3	Q9H422	19329-31	Test Site	8.05243
MOBL3	MOB-like protein phocein	Q9Y3A3	19332-1	Test Site	15.4221
hnRNP K	Heterogeneous nuclear ribonucleoprotein K	P61978	19333-4	Test Site	9.79285
TXD12	Thioredoxin domain-containing protein 12	O95881	19334-62	Test Site	17.6914
HN1	Hematological and neurological expressed 1 protein	Q9UK76	19335-2	Test Site	1.00956
LZIC	Protein LZIC	Q8WZA0	19338-3	Test Site	9.61577
VAMP7	Vesicle-associated membrane protein 7	P51809	19357-11	Test Site	5.026
MATN3	Matrilin-3	O15232	19361-78	Test Site	5.16512
PCNA	Proliferating cell nuclear antigen	P12004	19364-163	Test Site	7.7556
BCAT2	Branched-chain-amino-acid aminotransferase, mitochondrial	O15382	19365-11	Test Site	16.1478
D3D2	Enoyl-CoA delta isomerase 1, mitochondrial	P42126	19367-34	Test Site	16.8588
HS3S4	Heparan sulfate glucosamine 3-O-sulfotransferase 4	Q9Y661	19370-30	Test Site	10.2242
MLRM	Myosin regulatory light chain 12A	P19105	19373-3	Test Site	6.7002
RAB3D	Ras-related protein Rab-3D	O95716	19379-154	Test Site	19.2699
CINP	Cyclin-dependent kinase 2-interacting protein	Q9BW66	19383-131	Test Site	5.47745
Cadherin-12	Cadherin-12	P55289	19388-2	Test Site	0.482407
SYF2	Pre-mRNA-splicing factor SYF2	O95926	19438-68	Test Site	14.3621
GMPR2	GMP reductase 2	Q9P2T1	19446-1	Test Site	11.5238
UPP1	Uridine phosphorylase 1	Q16831	19448-104	Test Site	9.9101
HDHD3	Haloacid dehalogenase-like hydrolase domain-containing protein 3	Q9BSH5	19482-11	Test Site	18.4454
PDCD6	Programmed cell death protein 6	O75340	19488-1	Test Site	11.3297
DHB8	Estradiol 17-beta-dehydrogenase 8	Q92506	19491-11	Test Site	9.49684
KAAG1	Kidney-associated antigen 1	Q9UBP8	19492-5	Test Site	4.61506
NPL	N-acetylneuraminate lyase	Q9BXD5	19496-1	Test Site	8.99638
SNX3	Sorting nexin-3	O60493	19503-2	Test Site	15.6524
KTHY	Thymidylate kinase	P23919	19504-22	Test Site	12.6925
HMGA2	High mobility group protein HMGI-C	P52926	19516-10	Test Site	5.43757
PARK7	Protein DJ-1	Q99497	19523-215	Test Site	17.2631
SUMO2	Small ubiquitin-related modifier 2	P61956	19555-1	Test Site	13.2939
UBP28	Ubiquitin carboxyl-terminal hydrolase 28	Q96RU2	19562-8	Test Site	5.15799
IRF4	Interferon regulatory factor 4	Q15306	19564-61	Test Site	1.08128
FGF-8	Fibroblast growth factor 8	P55075	19570-12	Test Site	11.0481
CEBPG	CCAAT/enhancer-binding protein gamma	P53567	19572-10	Test Site	3.11059
gpIIbIIIa	Integrin alpha-IIb: beta-3 complex	P08514|P05106	19574-5	Test Site	6.53334
EPO-R	Erythropoietin receptor	P19235	19575-4	Test Site	0.736572
DOK2	Docking protein 2	O60496	19578-19	Test Site	10.8009
FGF9	Fibroblast growth factor 9	P31371	19584-33	Test Site	5.84702
RAB3C	Ras-related protein Rab-3C	Q96E17	19586-89	Test Site	13.3565
IMA5	Importin subunit alpha-5	P52294	19587-12	Test Site	9.97648
jun-D	Transcription factor jun-D	P17535	19602-36	Test Site	7.82963
CD81	CD81 antigen	P60033	19612-3	Test Site	0.895202
5NT3	Cytosolic 5'-nucleotidase 3A	Q9H0P0	19615-213	Test Site	14.0056
EFHD1	EF-hand domain-containing protein D1	Q9BUP0	19616-100	Test Site	5.24688
DLG2	Disks large homolog 2	Q15700	19620-16	Test Site	15.809
40S ribosomal protein SA	40S ribosomal protein SA	P08865	19623-26	Test Site	10.2273
FGL2	Fibroleukin	Q14314	19635-69	Test Site	6.44756
HLA-G	HLA class I histocompatibility antigen, alpha chain G	P17693	19636-23	Test Site	10.0409
Dynorphin A (1-17)	Dynorphin A (1-17)	P01213	19638-9	Test Site	11.1196
IAPP	Islet amyloid polypeptide	P10997	19639-53	Test Site	5.16826
Parathyroid Hormone1-34	Parathyroid Hormone1-34	P01270	19640-2	Test Site	1.43498
CTACK	C-C motif chemokine 27	Q9Y4X3	2192-63	Test Site	8.37464
TIMP-1	Metalloproteinase inhibitor 1	P01033	2211-9	Test Site	4.70663
EG-VEGF	Prokineticin-1	P58294	2247-20	Test Site	4.0564
TGF-b1	Transforming growth factor beta-1	P01137	2333-72	Test Site	14.3428
BDNF	Brain-derived neurotrophic factor	P23560	2421-7	Test Site	15.1586
Cathepsin G	Cathepsin G	P08311	2431-17	Test Site	8.13649
FGF-10	Fibroblast growth factor 10	O15520	2441-2	Test Site	3.55669
GIIE	Group IIE secretory phospholipase A2	Q9NZK7	2447-7	Test Site	3.46858
GV	Calcium-dependent phospholipase A2	P39877	2449-1	Test Site	8.47025
MIP-3a	C-C motif chemokine 20	P78556	2468-62	Test Site	3.83952
Angiopoietin-4	Angiopoietin-4	Q9Y264	2500-2	Test Site	14.2652
GFRa-3	GDNF family receptor alpha-3	O60609	2505-49	Test Site	6.30516
Ephrin-B3	Ephrin-B3	Q15768	2514-65	Test Site	10.5363
HMG-1	High mobility group protein B1	P09429	2524-56	Test Site	5.27725
ROR1	Inactive tyrosine-protein kinase transmembrane receptor ROR1	Q01973	2590-69	Test Site	5.61742
4-1BB ligand	Tumor necrosis factor ligand superfamily member 9	P41273	2599-51	Test Site	1.64112
CLF-1/CLC Complex	Cytokine receptor-like factor 1:Cardiotrophin-like cytokine factor 1 Complex	O75462|Q9UBD9	2607-54	Test Site	2.48361
Dtk	Tyrosine-protein kinase receptor TYRO3	Q06418	2611-72	Test Site	7.52846
eIF-5	Eukaryotic translation initiation factor 5	P55010	2612-5	Test Site	6.37748
Ephrin-A4	Ephrin-A4	P52798	2614-28	Test Site	6.64795
Ephrin-A5	Ephrin-A5	P52803	2615-60	Test Site	7.73765
ERBB2	Receptor tyrosine-protein kinase erbB-2	P04626	2616-23	Test Site	2.18877
ERBB3	Receptor tyrosine-protein kinase erbB-3	P21860	2617-56	Test Site	7.66692
GA733-1 protein	Tumor-associated calcium signal transducer 2	P09758	2619-72	Test Site	5.51039
HO-2	Heme oxygenase 2	P30519	2622-18	Test Site	11.533
HSP 90a/b	Heat shock protein HSP 90-alpha/beta	P07900|P08238	2625-53	Test Site	17.6263
IL-12 Rb1	Interleukin-12 receptor subunit beta-1	P42701	2632-5	Test Site	3.23467
IL-2 sRg	Cytokine receptor common subunit gamma	P31785	2634-2	Test Site	14.0717
PAFAH beta subunit	Platelet-activating factor acetylhydrolase IB subunit beta	P68402	2642-4	Test Site	11.6418
PKC-A	Protein kinase C alpha type	P17252	2644-11	Test Site	13.029
PKC-Z	Protein kinase C zeta type	Q05513	2645-54	Test Site	13.5749
Rab GDP dissociation inhibitor beta	Rab GDP dissociation inhibitor beta	P50395	2647-66	Test Site	16.8187
sICAM-3	Intercellular adhesion molecule 3	P32942	2649-77	Test Site	2.92113
TNF sR-I	Tumor necrosis factor receptor superfamily member 1A	P19438	2654-19	Test Site	5.89345
Bone proteoglycan II	Decorin	P07585	2666-53	Test Site	9.63097
Calpain I	Calpain I	P07384|P04632	2668-70	Test Site	15.8845
HSP 60	60 kDa heat shock protein, mitochondrial	P10809	2682-68	Test Site	13.4423
iC3b	Complement C3b, inactivated	P01024	2683-1	Appointment year	16.3541
PF-4	Platelet factor 4	P02776	2697-7	Test Site	16.8349
G-CSF-R	Granulocyte colony-stimulating factor receptor	Q99062	2719-3	Test Site	4.69558
Tenascin			2728-62	Test Site	9.25327
MICA	MHC class I polypeptide-related sequence A	Q29983	2730-58	Test Site	2.24192
NANOG	Homeobox protein NANOG	Q9H9S0	2732-58	Test Site	4.17607
NKp44	Natural cytotoxicity triggering receptor 2	O95944	2734-49	Test Site	14.3386
NovH	Protein NOV homolog	P48745	2737-22	Test Site	2.03399
Sonic Hedgehog	Sonic hedgehog protein	Q15465	2743-5	Test Site	6.20731
ULBP-3	NKG2D ligand 3	Q9BZM4	2747-3	Test Site	14.404
BMP-14	Growth/differentiation factor 5	P43026	2752-62	Test Site	10.5793
FGF-18	Fibroblast growth factor 18	O76093	2761-49	Test Site	3.00167
FGF-20	Fibroblast growth factor 20	Q9NP95	2763-66	Test Site	4.05475
IL-10	Interleukin-10	P22301	2773-50	Test Site	1.22194
NAP-2	Neutrophil-activating peptide 2	P02775	2790-54	Test Site	15.3013
SOD	Superoxide dismutase [Cu-Zn]	P00441	2794-60	Test Site	12.6431
ACE2	Angiotensin-converting enzyme 2	Q9BYF1	2805-6	Test Site	10.8152
Activin RIB	Activin receptor type-1B	P36896	2806-49	Test Site	7.59784
Angiopoietin-1	Angiopoietin-1	Q15389	2811-27	Test Site	8.21291
ART	Agouti-related protein	O00253	2813-11	Test Site	5.75263
BCAM	Basal Cell Adhesion Molecule	P50895	2816-50	Test Site	3.70623
COMMD7	COMM domain-containing protein 7	Q86VX2	2823-7	Test Site	18.3761
EDA	Ectodysplasin-A, secreted form	Q92838	2826-53	Test Site	3.23612
Kallikrein 4	Kallikrein-4	Q9Y5K2	2833-20	Test Site	2.48613
Ku70	X-ray repair cross-complementing protein 6	P12956	2835-1	Test Site	7.47281
MMP-17	Matrix metalloproteinase-17	Q9ULZ9	2838-53	Test Site	2.86952
OX40 Ligand	Tumor necrosis factor ligand superfamily member 4	P23510	2839-2	Test Site	0.309366
Ubiquitin+1	Ubiquitin+1, truncated mutation for UbB	P62979	2846-24	Test Site	15.4621
AIF1	Allograft inflammatory factor 1	P55008	2849-49	Test Site	10.4212
ERK-1	Mitogen-activated protein kinase 3	P27361	2855-49	Test Site	15.3396
HDAC8	Histone deacetylase 8	Q9BY41	2859-69	Test Site	16.2162
MEK1	Dual specificity mitogen-activated protein kinase kinase 1	Q02750	2864-2	Test Site	8.52337
RAC1	Ras-related C3 botulinum toxin substrate 1	P63000	2870-29	Test Site	15.991
TBP	TATA-box-binding protein	P20226	2875-15	Test Site	5.56566
Topoisomerase I	DNA topoisomerase 1	P11387	2876-74	Test Site	6.99347
UBC9	SUMO-conjugating enzyme UBC9	P63279	2877-3	Test Site	13.0018
YES	Tyrosine-protein kinase Yes	P07947	2878-66	Test Site	7.94845
Cardiotrophin-1	Cardiotrophin-1	Q16619	2889-37	Test Site	5.97439
IL-4	Interleukin-4	P05112	2906-55	Test Site	9.72927
Midkine	Midkine	P21741	2911-27	Test Site	10.0885
PAI-1	Plasminogen activator inhibitor 1	P05121	2925-9	Test Site	8.26733
Artemin	Artemin	Q5T4W7	2939-10	Test Site	2.24218
GX	Group 10 secretory phospholipase A2	O15496	2949-6	Test Site	7.05858
PTHrP	Parathyroid hormone-related protein	P12272	2962-50	Test Site	6.01866
AREG	Amphiregulin	P15514	2970-60	Test Site	14.1149
CTGF	Connective tissue growth factor	P29279	2975-19	Test Site	13.3935
ENA-78	C-X-C motif chemokine 5	P42830	2979-8	Test Site	11.9174
Galectin-4	Galectin-4	P56470	2982-82	Test Site	11.5781
Gro-a	Growth-regulated alpha protein	P09341	2985-35	Test Site	5.99021
Histone H1.2	Histone H1.2	P16403	2987-37	Test Site	6.47582
IL-18 Rb	Interleukin-18 receptor accessory protein	O95256	2993-1	Test Site	9.37969
IL-1Rrp2	Interleukin-1 receptor-like 2	Q9HB29	2994-71	Test Site	5.10658
JAM-B	Junctional adhesion molecule B	P57087	2997-8	Test Site	10.3228
JAM-C	Junctional adhesion molecule C	Q9BX67	2998-53	Test Site	14.9632
PTP-1B	Tyrosine-protein phosphatase non-receptor type 1	P18031	3005-5	Test Site	15.4577
TSLP	Thymic stromal lymphopoietin	Q969D9	3010-53	Test Site	12.3826
CTLA-4	Cytotoxic T-lymphocyte protein 4	P16410	3022-4	Test Site	3.34175
Ck-b-8-1	Ck-beta-8-1	P55773	3028-36	Test Site	5.25881
GFAP	Glial fibrillary acidic protein	P14136	3034-1	Test Site	3.79873
ON	SPARC	P09486	3043-49	Test Site	14.4363
resistin	Resistin	Q9HD89	3046-31	Test Site	4.50309
IL-4 sR	Interleukin-4 receptor subunit alpha	P24394	3055-54	Test Site	1.98241
WISP-1	WNT1-inducible-signaling pathway protein 1	O95388	3057-55	Test Site	2.90254
FGF-5	Fibroblast growth factor 5	P12034	3065-65	Test Site	3.87709
GDF-9	Growth/differentiation factor 9	O60383	3067-67	Test Site	11.3948
IL-2	Interleukin-2	P60568	3070-1	Test Site	7.34335
IL-13	Interleukin-13	P35225	3072-4	Test Site	8.03739
IL-18 BPa	Interleukin-18-binding protein	O95998	3073-51	Test Site	6.19734
PlGF	Placenta growth factor	P49763	3078-1	Test Site	9.58536
ULBP-1	NKG2D ligand 1	Q9BZM6	3081-70	Test Site	6.74794
ULBP-2	NKG2D ligand 2	Q9BZM5	3082-9	Test Site	1.66279
XEDAR	Tumor necrosis factor receptor superfamily member 27	Q9HAV5	3083-71	Test Site	5.68891
MK01	Mitogen-activated protein kinase 1	P28482	3115-64	Test Site	15.548
SMAC	Diablo homolog, mitochondrial	Q9NR28	3122-6	Test Site	2.33095
VEGF-C	Vascular endothelial growth factor C	P49767	3132-1	Test Site	13.0769
sCD4	T-cell surface glycoprotein CD4	P01730	3143-3	Test Site	8.55208
Gro-b/g	Gro-beta/gamma	P19876|P19875	3148-49	Test Site	13.8966
IL-2 sRa	Interleukin-2 receptor subunit alpha	P01589	3151-6	Test Site	2.03357
Siglec-3	Myeloid cell surface antigen CD33	P20138	3166-92	Test Site	2.41891
IDUA	Alpha-L-iduronidase	P35475	3169-70	Test Site	5.27175
AMPM2	Methionine aminopeptidase 2	P50579	3170-6	Test Site	16.8667
amyloid precursor protein	Amyloid beta A4 protein	P05067	3171-57	Test Site	15.6167
ATS1	A disintegrin and metalloproteinase with thrombospondin motifs 1	Q9UHI8	3174-2	Test Site	8.23222
Cathepsin A	Lysosomal protective protein	P10619	3179-51	Test Site	8.73776
Cathepsin S	Cathepsin S	P25774	3181-50	Test Site	7.84825
CRIS3	Cysteine-rich secretory protein 3	P54108	3187-52	Test Site	3.01358
Enterokinase	Enteropeptidase	P98073	3189-61	Test Site	4.92939
GPVI	Platelet glycoprotein VI	Q9HCN6	3194-36	Test Site	16.0168
IDE	Insulin-degrading enzyme	P14735	3197-70	Test Site	7.73899
IDS	Iduronate 2-sulfatase	P22304	3198-4	Test Site	3.74597
kallikrein 5	Kallikrein-5	Q9Y337	3201-49	Test Site	3.01209
KREM2	Kremen protein 2	Q8NCW0	3202-28	Test Site	11.1559
LKHA4	Leukotriene A-4 hydrolase	P09960	3204-2	Test Site	10.9706
MEPE	Matrix extracellular phosphoglycoprotein	Q9NQ76	3209-69	Test Site	2.88823
METAP1	Methionine aminopeptidase 1	P53582	3210-1	Test Site	25.6106
Nidogen	Nidogen-1	P14543	3213-65	Test Site	14.9921
Semaphorin 3A	Semaphorin-3A	Q14563	3222-11	Test Site	12.0594
BGN	Biglycan	P21810	3284-75	Test Site	5.10531
C1r	Complement C1r subcomponent	P00736	3285-23	Appointment year	6.2564
CD48	CD48 antigen	P09326	3292-75	Test Site	6.08668
CFC1	Cryptic protein	P0CG37	3294-55	Test Site	17.2402
FCGR1	High affinity immunoglobulin gamma Fc receptor I	P12314	3312-64	Test Site	4.7754
FCN2	Ficolin-2	Q15485	3313-21	Test Site	6.90746
GFRa-1	GDNF family receptor alpha-1	P56159	3314-74	Test Site	4.35302
HTRA2	Serine protease HTRA2, mitochondrial	O43464	3317-33	Test Site	17.6412
IL24	Interleukin-24	Q13007	3321-2	Test Site	13.5206
LRIG3	Leucine-rich repeats and immunoglobulin-like domains protein 3	Q6UXM1	3322-52	Test Site	9.05288
LY9	T-lymphocyte surface antigen Ly-9	Q9HBG7	3324-51	Test Site	6.30478
Nectin-like protein 2	Cell adhesion molecule 1	Q9BY67	3326-58	Test Site	6.85325
NET4	Netrin-4	Q9HB63	3327-27	Test Site	3.30977
ABL1	Tyrosine-protein kinase ABL1	P00519	3341-33	Test Site	2.53175
ABL2	Abelson tyrosine-protein kinase 2	P42684	3342-76	Test Site	7.86238
BARK1	beta-adrenergic receptor kinase 1	P25098	3347-9	Test Site	15.2147
BMP-1	Bone morphogenetic protein 1	P13497	3348-49	Test Site	4.75237
CAMK2A	Calcium/calmodulin-dependent protein kinase type II subunit alpha	Q9UQM7	3350-53	Test Site	18.5076
CAMK2B	Calcium/calmodulin-dependent protein kinase type II subunit beta	Q13554	3351-1	Test Site	18.2292
CDK2/cyclin A	Cyclin-dependent kinase 2:Cyclin-A2 complex	P24941|P20248	3357-67	Test Site	2.9115
CDK8/cyclin C	Cyclin-dependent kinase 8:Cyclin-C complex	P49336|P24863	3359-11	Test Site	11.7046
CLC4K	C-type lectin domain family 4 member K	Q9UJ71	3361-26	Test Site	1.30929
CSK	Tyrosine-protein kinase CSK	P41240	3363-31	Test Site	3.66503
Dkk-4	Dickkopf-related protein 4	Q9UBT3	3365-7	Test Site	12.3047
Granzyme H	Granzyme H	P20718	3373-5	Test Site	5.67248
HCK	Tyrosine-protein kinase HCK	P08631	3374-49	Test Site	3.60239
KPCI	Protein kinase C iota type	P41743	3379-29	Test Site	16.4403
LYNB	Tyrosine-protein kinase Lyn, isoform B	P07948	3381-24	Test Site	12.9563
PAK7	Serine/threonine-protein kinase PAK 5	Q9P286	3388-58	Test Site	10.2055
PIK3CA/PIK3R1	PIK3CA/PIK3R1	P42336|P27986	3390-72	Test Site	9.06158
PK3CG	Phosphatidylinositol 4,5-bisphosphate 3-kinase catalytic subunit gamma isoform	P48736	3391-10	Test Site	7.25912
PKB a/b/g	RAC-alpha/beta/gamma serine/threonine-protein kinase	P31749|P31751|Q9Y243	3392-68	Test Site	12.2666
PLK-1	Serine/threonine-protein kinase PLK1	P53350	3394-81	Test Site	2.22072
STAB2	Stabilin-2	Q8WWQ8	3399-31	Test Site	3.97964
TBK1	Serine/threonine-protein kinase TBK1	Q9UHD2	3400-49	Test Site	8.99727
TCPTP	Tyrosine-protein phosphatase non-receptor type 2	P17706	3401-8	Test Site	1.24654
TPSG1	Tryptase gamma	Q9NRR2	3404-51	Test Site	2.51444
UFC1	Ubiquitin-fold modifier-conjugating enzyme 1	Q9Y3C8	3405-6	Test Site	13.039
Bcl-2	Apoptosis regulator Bcl-2	P10415	3412-7	Test Site	13.7838
BFL1	Bcl-2-related protein A1	Q16548	3413-50	Test Site	14.3952
BMX	Cytoplasmic tyrosine-protein kinase BMX	P51813	3414-40	Test Site	8.6373
CAMK2D	Calcium/calmodulin-dependent protein kinase type II subunit delta	Q13557	3419-49	Test Site	18.3104
Carbonic anhydrase XIII	Carbonic anhydrase 13	Q8N1Q1	3420-21	Test Site	13.9475
CDK1/cyclin B	Cyclin-dependent kinase 1:G2/mitotic-specific cyclin-B1 complex	P06493|P14635	3422-4	Test Site	13.2893
Chymase	Chymase	P23946	3423-59	Test Site	8.10381
CSK21	Casein kinase II subunit alpha	P68400	3427-63	Test Site	15.1359
EPHA3	Ephrin type-A receptor 3	P29320	3432-21	Test Site	2.35208
FN1.3	Fibronectin Fragment 3	P02751	3434-34	Test Site	2.72401
FN1.4	Fibronectin Fragment 4	P02751	3435-53	Test Site	2.25793
Flt-3	Receptor-type tyrosine-protein kinase FLT3	P36888	3437-80	Test Site	4.90379
GSK-3 alpha/beta	Glycogen synthase kinase-3 alpha/beta	P49840|P49841	3441-64	Test Site	14.6224
IL-15 Ra	Interleukin-15 receptor subunit alpha	Q13261	3445-53	Test Site	6.8689
LCK	Tyrosine-protein kinase Lck	P06239	3452-17	Test Site	5.56918
LYN	Tyrosine-protein kinase Lyn	P07948	3453-87	Test Site	17.3447
Periostin	Periostin	Q15063	3457-57	Test Site	4.02256
PDGF Rb	Platelet-derived growth factor receptor beta	P09619	3459-49	Test Site	0.847131
PRKACA	cAMP-dependent protein kinase catalytic subunit alpha	P17612	3466-8	Test Site	7.6727
RPS6KA3	Ribosomal protein S6 kinase alpha-3	P51812	3469-74	Test Site	13.0449
Thrombopoietin Receptor	Thrombopoietin Receptor	P40238	3473-78	Test Site	11.1999
Thrombospondin-1	Thrombospondin-1	P07996	3474-19	Test Site	16.7952
TrkA	High affinity nerve growth factor receptor	P04629	3477-63	Test Site	5.56273
DUS3	Dual specificity protein phosphatase 3	P51452	3480-7	Test Site	11.5736
XPNPEP1	Xaa-Pro aminopeptidase 1	Q9NQW7	3481-87	Appointment year	3.25423
b-ECGF	Fibroblast growth factor 1	P05230	3486-58	Test Site	4.5368
CNTF	Ciliary neurotrophic factor	P26441	3489-9	Test Site	4.26861
FGF-17	Fibroblast growth factor 17	O60258	3494-71	Test Site	1.11248
IL-17B	Interleukin-17B	Q9UHF5	3499-77	Test Site	1.81296
Integrin a1b1	Integrin alpha-I: beta-1 complex	P56199|P05556	3503-4	Test Site	13.2556
TARC	C-C motif chemokine 17	Q92583	3519-3	Test Site	6.41688
TGF-b3	Transforming growth factor beta-3	P10600	3520-58	Test Site	3.60183
Vasoactive Intestinal Peptide	Vasoactive Intestinal Peptide	P01282	3522-57	Test Site	12.8505
CD40 ligand, soluble	CD40 ligand	P29965	3534-14	Test Site	8.77385
DKK1	Dickkopf-related protein 1	O94907	3535-84	Test Site	13.4882
Arylsulfatase A	Arylsulfatase A	P15289	3583-54	Test Site	6.05925
BASI	Basigin	P35613	3585-54	Test Site	4.95742
BMP10	Bone morphogenetic protein 10	O95393	3587-53	Test Site	4.80865
Caspase-3	Caspase-3	P42574	3593-72	Test Site	13.0228
CLC7A	C-type lectin domain family 7 member A	Q9BXN2	3603-60	Test Site	11.4881
IL22RA1	Interleukin-22 receptor subunit alpha-1	Q8N6P7	3620-67	Test Site	8.97776
LGMN	Legumain	Q99538	3622-33	Test Site	7.22251
LY86	Lymphocyte antigen 86	O95711	3623-84	Test Site	14.971
MMEL2	Membrane metallo-endopeptidase-like 1	Q495T6	3627-71	Test Site	9.0619
MRCKB	Serine/threonine-protein kinase MRCK beta	Q9Y5S2	3629-60	Test Site	18.7341
TLR4:MD-2 complex	Toll-like receptor 4:Lymphocyte antigen 96 complex	O00206|Q9Y6Y9	3647-49	Test Site	6.6192
MFRP	Membrane frizzled-related protein	Q9BY79	3685-53	Test Site	12.9877
p27Kip1	Cyclin-dependent kinase inhibitor 1B	P46527	3719-2	Test Site	3.93583
BNP-32	Brain natriuretic peptide 32	P16860	3723-1	Test Site	11.8718
TNR4	Tumor necrosis factor receptor superfamily member 4	P43489	3730-81	Test Site	1.86787
CSF-1	Macrophage colony-stimulating factor 1	P09603	3738-54	Test Site	1.48245
Activated Protein C	Activated Protein C	P04070	3758-68	Test Site	4.79281
COX-2	Prostaglandin G/H synthase 2	P35354	3761-4	Test Site	7.06769
sTie-2	Angiopoietin-1 receptor, soluble	Q02763	3773-15	Test Site	2.31054
ADAM 9	Disintegrin and metalloproteinase domain-containing protein 9	Q13443	3795-6	Test Site	2.84099
ANGL4	Angiopoietin-related protein 4	Q9BY76	3796-79	Test Site	6.49188
Cadherin-2	Cadherin-2	P19022	3797-1	Test Site	3.82875
CK-BB	Creatine kinase B-type	P12277	3800-71	Test Site	7.69734
EphA5	Ephrin type-A receptor 5	P54756	3806-55	Test Site	3.73896
FGFR-3	Fibroblast growth factor receptor 3	P22607	3809-1	Test Site	5.71744
FGR	Tyrosine-protein kinase Fgr	P09769	3810-50	Test Site	13.7636
FYN	Tyrosine-protein kinase Fyn	P06241	3813-3	Test Site	18.6283
IL-12 RB2	Interleukin-12 receptor subunit beta-2	Q99665	3815-14	Test Site	7.48143
KPCT	Protein kinase C theta type	Q04759	3817-18	Test Site	21.0937
MAPK2	MAP kinase-activated protein kinase 2	P49137	3820-68	Test Site	19.1024
MAPK5	MAP kinase-activated protein kinase 5	Q8IW41	3821-28	Test Site	6.97755
MAPKAPK3	MAP kinase-activated protein kinase 3	Q16644	3822-54	Test Site	16.943
MATK	Megakaryocyte-associated tyrosine-protein kinase	P42679	3823-9	Test Site	3.79111
MK08	Mitogen-activated protein kinase 8	P45983	3825-18	Test Site	12.5672
PAK6	Serine/threonine-protein kinase PAK 6	Q9NQU5	3827-22	Test Site	7.16127
pTEN	Phosphatidylinositol 3,4,5-trisphosphate 3-phosphatase and dual-specificity protein phosphatase PTEN	P60484	3831-21	Test Site	14.8703
PTK6	Protein-tyrosine kinase 6	Q13882	3832-51	Test Site	2.76043
UFM1	Ubiquitin-fold modifier 1	P61960	3836-51	Test Site	17.4708
AIP	AH receptor-interacting protein	O00170	3839-60	Test Site	15.5347
Cyclophilin A	Peptidyl-prolyl cis-trans isomerase A	P62937	3844-2	Test Site	15.2109
GAPDH, liver	Glyceraldehyde-3-phosphate dehydrogenase	P04406	3848-14	Test Site	15.2979
HSP 40	DnaJ homolog subfamily B member 1	P25685	3852-19	Test Site	18.1647
MDHC	Malate dehydrogenase, cytoplasmic	P40925	3853-56	Test Site	16.6697
NACA	Nascent polypeptide-associated complex subunit alpha	Q13765	3854-24	Test Site	14.3717
Peroxiredoxin-1	Peroxiredoxin-1	Q06830	3855-56	Test Site	4.29524
PSA1	Proteasome subunit alpha type-1	P25786	3859-50	Test Site	7.81288
PSA6	Proteasome subunit alpha type-6	P60900	3860-7	Test Site	14.0037
RS7	40S ribosomal protein S7	P62081	3864-5	Test Site	9.30679
SBDS	Ribosome maturation protein SBDS	Q9Y3A5	3866-7	Test Site	14.0562
SE6L2	Seizure 6-like protein 2	Q6UXD5	3867-49	Test Site	13.3369
SGTA	Small glutamine-rich tetratricopeptide repeat-containing protein alpha	O43765	3868-8	Test Site	13.8794
TCTP	Translationally-controlled tumor protein	P13693	3872-2	Test Site	17.1327
UB2L3	Ubiquitin-conjugating enzyme E2 L3	P68036	3874-8	Test Site	14.792
ARI3A	AT-rich interactive domain-containing protein 3A	Q99856	3875-62	Test Site	15.2462
CDC37	Hsp90 co-chaperone Cdc37	Q16543	3879-50	Test Site	11.3955
IMB1	Importin subunit beta-1	Q14974	3887-90	Test Site	12.3554
ING1	Inhibitor of growth protein 1	Q9UK53	3888-8	Test Site	15.8303
Lamin-B1	Lamin-B1	P20700	3889-64	Test Site	10.3626
LDH-H 1	L-lactate dehydrogenase B chain	P07195	3890-8	Test Site	17.823
MBD4	Methyl-CpG-binding domain protein 4	O95243	3891-56	Test Site	8.88005
MED-1	Mediator of RNA polymerase II transcription subunit 1	Q15648	3892-21	Test Site	10.2061
Mesothelin	Mesothelin	Q13421	3893-64	Test Site	6.64057
NAGK	N-acetyl-D-glucosamine kinase	Q9UJ70	3894-15	Test Site	19.2317
Phosphoglycerate mutase 1	Phosphoglycerate mutase 1	P18669	3896-5	Test Site	12.9622
PLPP	Pyridoxal phosphate phosphatase	Q96GD0	3897-61	Test Site	15.1169
SKP1	S-phase kinase-associated protein 1	P63208	3902-21	Test Site	12.4704
Sorting nexin 4	Sorting nexin-4	O95219	3903-49	Test Site	14.4159
UBE2N	Ubiquitin-conjugating enzyme E2 N	P61088	3905-62	Test Site	1.70211
discoidin domain receptor 1	Epithelial discoidin domain-containing receptor 1	Q08345	4122-12	Test Site	2.12152
FGF-4	Fibroblast growth factor 4	P08620	4123-60	Test Site	13.1615
HSP 70	Heat shock 70 kDa protein 1A	P0DMV8	4124-24	Test Site	7.78019
FGF-6	Fibroblast growth factor 6	P10767	4130-71	Test Site	13.7431
Fibronectin	Fibronectin	P02751	4131-72	Test Site	2.9484
FST	Follistatin	P19883	4132-27	Test Site	11.3775
Granzyme B	Granzyme B	P10144	4133-54	Test Site	4.56751
IL-17D	Interleukin-17D	Q8TAD2	4136-40	Test Site	1.96385
IL-17E	Interleukin-25	Q9H293	4137-57	Test Site	4.60146
IL-20	Interleukin-20	Q9NYY1	4138-25	Test Site	15.3549
IL-7	Interleukin-7	P13232	4140-3	Test Site	2.74501
Lymphotactin	Lymphotactin	P47992	4143-74	Test Site	8.10519
MCP-4	C-C motif chemokine 13	Q99616	4144-13	Test Site	5.12619
Neurotrophin-5	Neurotrophin-4	P34130	4146-58	Test Site	1.86566
PDGF-BB	Platelet-derived growth factor subunit B	P01127	4149-8	Test Site	16.074
P-Selectin	P-selectin	P16109	4154-57	Test Site	14.4765
TGF-b2	Transforming growth factor beta-2	P61812	4156-74	Test Site	6.34578
uPA	Urokinase-type plasminogen activator	P00749	4158-54	Test Site	3.48595
2003-03-14	14-3-3 protein family	P31946|P62258|P61981|Q04917|P27348|P63104|P31947	4179-57	Test Site	6.38173
4EBP2	Eukaryotic translation initiation factor 4E-binding protein 2	Q13542	4184-43	Test Site	10.1801
6-Phosphogluconate dehydrogenase	6-phosphogluconate dehydrogenase, decarboxylating	P52209	4187-49	Test Site	17.8184
Aflatoxin B1 aldehyde reductase	Aflatoxin B1 aldehyde reductase member 2	O43488	4188-1	Test Site	12.7092
AK1A1	Alcohol dehydrogenase [NADP(+)]	P14550	4192-10	Test Site	15.8021
Cofilin-1	Cofilin-1	P23528	4203-50	Test Site	19.5796
DRG-1	Vacuolar protein sorting-associated protein VTA1 homolog	Q9NP79	4209-60	Test Site	16.1239
EP15R	Epidermal growth factor receptor substrate 15-like 1	Q9UBC2	4212-5	Test Site	17.2559
ERAB	3-hydroxyacyl-CoA dehydrogenase type-2	Q99714	4217-49	Test Site	20.3135
FER	Tyrosine-protein kinase Fer	P16591	4220-39	Test Site	16.3403
IF4G2	Eukaryotic translation initiation factor 4 gamma 2	P78344	4230-1	Test Site	13.1796
IGF-I sR	Insulin-like growth factor 1 receptor	P08069	4232-19	Test Site	6.24723
LCMT1	Leucine carboxyl methyltransferase 1	Q9UIC8	4237-70	Test Site	9.55968
M2-PK	Pyruvate kinase PKM	P14618	4240-31	Test Site	16.7122
NCAM-L1	Neural cell adhesion molecule L1	P32004	4246-40	Test Site	7.79144
NDP kinase B	Nucleoside diphosphate kinase B	P22392	4249-64	Test Site	4.84706
NSF1C	NSFL1 cofactor p47	Q9UNZ2	4250-23	Test Site	12.4142
NUDC3	NudC domain-containing protein 3	Q8IVD9	4254-6	Test Site	11.1309
PA2G4	Proliferation-associated protein 2G4	Q9UQ80	4258-15	Test Site	8.64152
paraoxonase 1	Serum paraoxonase/arylesterase 1	P27169	4261-55	Test Site	4.83802
PESC	Pescadillo homolog	O00541	4267-81	Test Site	4.15848
PFD5	Prefoldin subunit 5	Q99471	4271-75	Test Site	7.5485
PHI	Glucose-6-phosphate isomerase	P06744	4272-46	Test Site	14.0926
prostatic binding protein	Phosphatidylethanolamine-binding protein 1	P30086	4276-10	Test Site	16.252
Protein disulfide-isomerase	Protein disulfide-isomerase	P07237	4278-14	Test Site	2.76972
PSA2	Proteasome subunit alpha type-2	P25787	4280-47	Test Site	3.45944
RAN	GTP-binding nuclear protein Ran	P62826	4282-3	Test Site	6.06675
RBM39	RNA-binding protein 39	Q14498	4284-18	Test Site	8.41226
SNAA	Alpha-soluble NSF attachment protein	P54920	4292-5	Test Site	18.2896
Sphingosine kinase 1	Sphingosine kinase 1	Q9NYA1	4294-16	Test Site	16.6588
transcription factor MLR1, isoform CRA_b	Ligand-dependent nuclear receptor corepressor-like protein	Q8N3X6	4304-18	Test Site	2.79784
Transketolase	Transketolase	P29401	4306-4	Test Site	17.2302
Triosephosphate isomerase	Triosephosphate isomerase	P60174	4309-59	Test Site	17.4477
AMNLS	Protein amnionless	Q9BXJ7	4322-28	Test Site	3.35275
BOC	Brother of CDO	Q9BWV1	4328-2	Test Site	5.78513
CLC1B	C-type lectin domain family 1 member B	Q9P126	4332-6	Test Site	11.345
DAPK2	Death-associated protein kinase 2	Q9UIK4	4355-13	Test Site	13.4345
DHH	Desert hedgehog protein N-product	O43323	4389-2	Test Site	12.6096
FGF-12	Fibroblast growth factor 12	P61328	4392-54	Test Site	7.02204
FGF-16	Fibroblast growth factor 16	O43320	4393-3	Test Site	14.3226
FGF-8A	Fibroblast growth factor 8 isoform A	P55075	4394-71	Test Site	11.6075
IFN-lambda 1	Interferon lambda-1	Q8IU54	4396-54	Test Site	12.3557
IFN-lambda 2	Interferon lambda-2	Q8IZJ0	4397-26	Test Site	4.60256
ADAM12	Disintegrin and metalloproteinase domain-containing protein 12	O43184	4420-7	Test Site	5.50451
CHST6	Carbohydrate sulfotransferase 6	Q9GZX3	4429-51	Test Site	2.5272
LRRT3	Leucine-rich repeat transmembrane neuronal protein 3	Q86VH5	4453-83	Test Site	3.24612
PCSK7	Proprotein convertase subtilisin/kexin type 7	Q16549	4459-68	Test Site	2.83502
PDPK1	3-phosphoinositide-dependent protein kinase 1	O15530	4460-8	Test Site	16.7702
SPHK2	Sphingosine kinase 2	Q9NRA0	4468-21	Test Site	10.2587
Ubiquitin	Ubiquitin	P62979	4474-19	Test Site	7.0877
C3b	Complement C3b	P01024	4480-59	Test Site	8.78474
FGF7	Fibroblast growth factor 7	P21781	4487-1	Test Site	11.796
IL-11	Interleukin-11	P20809	4493-92	Test Site	8.71412
PDGF-AA	Platelet-derived growth factor subunit A	P04085	4499-21	Test Site	14.4656
ATS15	A disintegrin and metalloproteinase with thrombospondin motifs 15	Q8TE58	4533-76	Test Site	4.93121
BSSP4	Brain-specific serine protease 4	Q9GZN4	4534-10	Test Site	4.77291
CONA1	Collagen alpha-1(XXIII) chain	Q86Y22	4543-65	Test Site	15.9002
CTAP-III	Connective tissue-activating peptide III	P02775	4544-4	Test Site	15.8674
DnaJ homolog	Mitochondrial import inner membrane translocase subunit TIM14	Q96DA6	4545-53	Test Site	14.648
FLRT1	Leucine-rich repeat transmembrane protein FLRT1	Q9NZU1	4547-59	Test Site	13.8005
FUT5	Alpha-(1,3)-fucosyltransferase 5	Q11128	4549-78	Test Site	5.51305
GP114	Adhesion G-protein coupled receptor G5	Q8IZF4	4551-72	Test Site	1.81076
HDGR2	Hepatoma-derived growth factor-related protein 2	Q7Z4V5	4553-65	Test Site	10.1318
KIRR3	Kin of IRRE-like protein 3	Q8IZU9	4557-61	Test Site	4.50297
LCK	Tyrosine-protein kinase Lck	P06239	4560-34	Test Site	16.659
PLXC1	Plexin-C1	O60486	4564-2	Test Site	8.08205
RSPO2	R-spondin-2	Q6UXX9	4566-24	Test Site	4.85496
SH21A	SH2 domain-containing protein 1A	O60880	4567-82	Test Site	4.62567
SLIK5	SLIT and NTRK-like protein 5	O94991	4568-17	Test Site	3.89866
SORC2	VPS10 domain-containing receptor SorCS2	Q96PQ0	4569-52	Appointment year	0.464172
IL-6	Interleukin-6	P05231	4673-13	Test Site	15.1464
3HIDH	3-hydroxyisobutyrate dehydrogenase, mitochondrial	P31937	4693-72	Test Site	0.90583
GM-CSF	Granulocyte-macrophage colony-stimulating factor	P04141	4697-59	Test Site	7.92554
TNF-b	Lymphotoxin-alpha	P01374	4703-87	Test Site	6.19325
41	Protein 4.1	P11171	4706-17	Test Site	12.8998
2003-03-14	14-3-3 protein family	P31946|P62258|P61981|Q04917|P27348|P63104|P31947	4707-50	Test Site	11.7615
17-beta-HSD 1	Estradiol 17-beta-dehydrogenase 1	P14061	4708-3	Test Site	2.55385
Apo D	Apolipoprotein D	P05090	4712-28	Test Site	9.61175
IL-3	Interleukin-3	P08700	4717-55	Test Site	12.3798
Protein disulfide isomerase A3	Protein disulfide-isomerase A3	P30101	4719-58	Test Site	18.6139
Olfactomedin-4	Olfactomedin-4	Q6UX06	4769-10	Test Site	9.08714
ASM3A	Acid sphingomyelinase-like phosphodiesterase 3a	Q92484	4771-10	Test Site	9.07714
Gelsolin	Gelsolin	P06396	4775-34	Test Site	11.6057
CBG	Corticosteroid-binding globulin	P08185	4785-30	Test Site	4.14973
PERL	Lactoperoxidase	P22079	4801-13	Test Site	1.23964
TRAIL R1	Tumor necrosis factor receptor superfamily member 10A	O00220	4832-75	Test Site	4.95737
Epithelial cell kinase	Ephrin type-A receptor 2	P29317	4834-61	Test Site	5.7371
IL-1a	Interleukin-1 alpha	P01583	4851-25	Test Site	4.45692
BMP RII	Bone morphogenetic protein receptor type-2	Q13873	4862-63	Test Site	5.18988
TrkB	BDNF/NT-3 growth factors receptor	Q16620	4866-59	Test Site	8.79852
WNT7A	Protein Wnt-7a	O00755	4889-82	Test Site	2.04636
ACTH	Corticotropin	P01189	4890-10	Test Site	5.42912
C3a	C3a anaphylatoxin	P01024	4900-8	Appointment year	4.11338
Calcineurin	Calcineurin	Q08209|P63098	4903-72	Test Site	19.0031
Caspase-2	Caspase-2	P42575	4904-7	Test Site	11.3032
Coactosin-like protein	Coactosin-like protein	Q14019	4905-63	Test Site	13.82
Endoglin	Endoglin	P17813	4908-6	Test Site	7.34874
GOT1	Aspartate aminotransferase, cytoplasmic	P17174	4912-17	Test Site	10.067
Integrin aVb5	Integrin alpha-V: beta-5 complex	P06756|P18084	4917-62	Test Site	3.14452
MMP-13	Collagenase 3	P45452	4925-54	Test Site	2.95003
EPI	Epiregulin	O14944	4956-2	Test Site	7.69059
AGR2	Anterior gradient protein 2 homolog	O95994	4959-2	Test Site	4.82714
annexin I	Annexin A1	P04083	4960-72	Test Site	10.5443
ARP19	cAMP-regulated phosphoprotein 19	P56211	4963-19	Test Site	12.0637
ARTS1	Endoplasmic reticulum aminopeptidase 1	Q9NZ08	4964-67	Test Site	3.51481
C1QBP	Complement component 1 Q subcomponent-binding protein, mitochondrial	Q07021	4967-1	Test Site	9.43769
Carbonic anhydrase I	Carbonic anhydrase 1	P00915	4969-2	Test Site	4.56764
carbonic anhydrase II	Carbonic anhydrase 2	P00918	4970-55	Test Site	1.66944
cIAP-2	Baculoviral IAP repeat-containing protein 3	Q13489	4973-18	Test Site	5.91797
CRK	Adapter molecule crk	P46108	4976-57	Test Site	13.8698
DBNL	Drebrin-like protein	Q9UJU6	4978-54	Test Site	15.6973
Esterase D	S-formylglutathione hydrolase	P10768	4984-83	Test Site	4.64069
FABPE	Fatty acid-binding protein, epidermal	Q01469	4985-11	Test Site	0.623885
FCAR	Immunoglobulin alpha Fc receptor	P24071	4987-17	Test Site	2.52139
FGFR4	Fibroblast growth factor receptor 4	P22455	4988-49	Test Site	2.40807
GP1BA	Platelet glycoprotein Ib alpha chain	P07359	4990-87	Test Site	11.227
HPG-	15-hydroxyprostaglandin dehydrogenase [NAD(+)]	P15428	4995-16	Test Site	15.2456
IF4A3	Eukaryotic initiation factor 4A-III	P38919	4997-19	Test Site	6.94867
Mammaglobin 2	Mammaglobin-B	O75556	5001-6	Test Site	11.9769
MK11	Mitogen-activated protein kinase 11	Q15759	5004-69	Test Site	1.68215
MK12	Mitogen-activated protein kinase 12	P53778	5005-4	Test Site	11.237
MK13	Mitogen-activated protein kinase 13	O15264	5006-71	Test Site	5.01002
MAPK14	Mitogen-activated protein kinase 14	Q16539	5007-1	Test Site	17.9384
Moesin	Moesin	P26038	5009-11	Test Site	17.6919
PBEF	Nicotinamide phosphoribosyltransferase	P43490	5011-11	Test Site	1.35447
Myokinase, human	Adenylate kinase isoenzyme 1	P00568	5012-67	Test Site	11.462
NCC27	Chloride intracellular channel protein 1	O00299	5013-2	Appointment year	1.83662
NCK1	Cytoplasmic protein NCK1	P16333	5014-49	Test Site	11.7558
Peroxiredoxin-5	Peroxiredoxin-5, mitochondrial	P30044	5017-19	Test Site	10.459
Peroxiredoxin-6	Peroxiredoxin-6	P30041	5018-68	Test Site	11.8196
PGP9.5	Ubiquitin carboxyl-terminal hydrolase isozyme L1	P09936	5019-16	Test Site	14.2527
phosphoglycerate kinase 1	Phosphoglycerate kinase 1	P00558	5020-50	Test Site	17.4513
PPase	Inorganic pyrophosphatase	Q15181	5021-13	Test Site	14.0014
PUR8	Adenylosuccinate lyase	P30566	5023-23	Test Site	4.10018
RS3	40S ribosomal protein S3	P23396	5026-66	Test Site	13.6861
SIRT2	NAD-dependent protein deacetylase sirtuin-2	Q8IXJ6	5030-52	Test Site	7.33177
SPTA2	Spectrin alpha chain, non-erythrocytic 1	Q13813	5031-10	Test Site	3.35453
SSRP1	FACT complex subunit SSRP1	Q08945	5032-64	Test Site	2.85312
Tropomyosin 1 alpha chain	Tropomyosin alpha-1 chain	P09493	5033-27	Test Site	3.73968
B7-H2	ICOS ligand	O75144	5061-27	Test Site	4.38088
CD226	CD226 antigen	Q15762	5062-60	Test Site	11.6931
CD83	CD83 antigen	Q01151	5065-8	Test Site	3.11095
DcR3	Tumor necrosis factor receptor superfamily member 6B	O95407	5070-76	Test Site	3.00483
IL-1 sR9	X-linked interleukin-1 receptor accessory protein-like 2	Q9NP60	5082-51	Test Site	2.80255
IL-23 R	Interleukin-23 receptor	Q5VWK5	5088-175	Test Site	11.8647
IL-7 Ra	Interleukin-7 receptor subunit alpha	P16871	5089-11	Test Site	3.18055
JAG1	Protein jagged-1	P78504	5092-51	Test Site	5.68841
JAG2	Protein jagged-2	Q9Y219	5093-47	Test Site	3.17929
JAML1	Junctional adhesion molecule-like	Q86YT9	5094-62	Test Site	3.66752
KI2L4	Killer cell immunoglobulin-like receptor 2DL4	Q99706	5095-21	Test Site	5.36594
KI3L2	Killer cell immunoglobulin-like receptor 3DL2	P43630	5096-51	Test Site	3.94914
KI3S1	Killer cell immunoglobulin-like receptor 3DS1	Q14943	5097-14	Test Site	7.08534
KLRF1	Killer cell lectin-like receptor subfamily F member 1	Q9NZS2	5098-79	Test Site	2.37657
LIMP II	Lysosome membrane protein 2	Q14108	5100-53	Test Site	4.17283
NRX3B	Neurexin-3-beta	Q9HDB5	5111-15	Test Site	5.29883
Prolactin Receptor	Prolactin receptor	P16471	5114-65	Test Site	4.06813
ROBO3	Roundabout homolog 3	Q96MS0	5117-14	Test Site	2.92572
SREC-I	Scavenger receptor class F member 1	Q14162	5129-12	Test Site	17.856
TCCR	Interleukin-27 receptor subunit alpha	Q6UWB1	5132-71	Test Site	5.7773
TGF-b R II	TGF-beta receptor type-2	P37173	5133-17	Test Site	2.23755
PDE7A	High affinity cAMP-specific 3',5'-cyclic phosphodiesterase 7A	Q13946	5178-5	Test Site	5.36278
AMPK a1b1g1	AMP Kinase (alpha1beta1gamma1)	Q13131|Q9Y478|P54619	5183-53	Test Site	5.91017
NMT1	Glycylpeptide N-tetradecanoyltransferase 1	P30419	5196-7	Test Site	15.9576
PDE9A	High affinity cGMP-specific 3',5'-cyclic phosphodiesterase 9A	O76083	5201-50	Test Site	2.30159
PSME3	Proteasome activator complex subunit 3	P61289	5204-13	Test Site	8.72936
CSK21	Casein kinase II subunit alpha	P68400	5224-20	Test Site	2.53773
CK2-A1:B	Casein kinase II 2-alpha:2-beta heterotetramer	P68400|P67870	5225-50	Test Site	15.6805
CK2-A2:B	Casein kinase II 2-alpha':2-beta heterotetramer	P19784|P67870	5226-36	Test Site	11.9958
KIF23	Kinesin-like protein KIF23	Q02241	5228-25	Test Site	11.7278
HMGR	3-hydroxy-3-methylglutaryl-coenzyme A reductase	P04035	5230-99	Test Site	1.16786
NR1D1	Nuclear receptor subfamily 1 group D member 1	P20393	5236-2	Test Site	3.17109
PPIE	Peptidyl-prolyl cis-trans isomerase E	Q9UNP9	5238-26	Test Site	11.5674
AMPK a2b2g1	AMP Kinase (alpha2beta2gamma1)	P54646|O43741|P54619	5245-40	Test Site	20.7427
Cyclophilin F	Peptidyl-prolyl cis-trans isomerase F, mitochondrial	P30405	5248-68	Test Site	9.92614
DRAK2	Serine/threonine-protein kinase 17B	O94768	5249-31	Test Site	7.75668
IMDH2	Inosine-5'-monophosphate dehydrogenase 2	P12268	5250-53	Test Site	14.4471
[truncated: 843 more rows]

## Sheet: Header ST4
Target	Protein Target name abbreviation
TargetFullme	Extended protein target name
SeqId	SomaLogic ID
UniProt	UniProt ID
Age	Proportion of variance explained by Age
Sex	Proportion of variance explained by Sex
Total bone mass	Proportion of variance explained by Total bone mass
Total fat mass	Proportion of variance explained by Total fat mass
Total lean mass	Proportion of variance explained by Total lean mass
Arm fat mass	Proportion of variance explained by Arm fat mass
Legs fat mass	Proportion of variance explained by Legs fat mass
BMI	Proportion of variance explained by BMI
Peripheral fat	Proportion of variance explained by Peripheral fat
Subcutaneous fat	Proportion of variance explained by Subcutaneous fat
Visceral fat	Proportion of variance explained by Visceral fat
WHR	Proportion of variance explained by WHR
HDL	Proportion of variance explained by HDL
LDL	Proportion of variance explained by LDL
Triglycerides	Proportion of variance explained by Triglycerides
Total cholesterol	Proportion of variance explained by Total cholesterol
DBP	Proportion of variance explained by DBP
SBP	Proportion of variance explained by SBP
eGFR	Proportion of variance explained by eGFR
Alcohol intake	Proportion of variance explained by Alcohol intake
DASH diet score	Proportion of variance explained by DASH diet score
Total energy intake	Proportion of variance explained by Total energy intake
Vitamin C	Proportion of variance explained by Vitamin C
PAEE	Proportion of variance explained by Physical Activity Energy Expenditure
MDS	Proportion of variance explained by Mediterranian Diet Score
current smoker	Proportion of variance explained by current smoker status
ever smoker	Proportion of variance explained by ever smoker status
HbA1c	Proportion of variance explained by HbA1c
Fasting glucose	Proportion of variance explained by Fasting glucose
Insulin	Proportion of variance explained by Insulin
CRP	Proportion of variance explained by CRP
ALP	Proportion of variance explained by ALP
ALT	Proportion of variance explained by ALT
Bilirubin	Proportion of variance explained by Bilirubin
FT3	Proportion of variance explained by FT3
FT4	Proportion of variance explained by FT4
TSH	Proportion of variance explained by TSH
Liver score	Proportion of variance explained by Liver score
Antihypertensive medication	Proportion of variance explained by Antihypertensive medication
Lipid lowering medication	Proportion of variance explained by Lipid lowering medication
cis pQTL score	Proportion of variance explained by cis pQTL score
trans pQTL score	Proportion of variance explained by trans pQTL score
FG-GRS	Proportion of variance explained by FG-GRS
FI-GRS	Proportion of variance explained by FI-GRS
2hPG-GRS	Proportion of variance explained by 2hPG-GRS
BMI-GRS	Proportion of variance explained by BMI-GRS
WHR-GRS	Proportion of variance explained by WHR-GRS
Hip specific-GRS	Proportion of variance explained by Hip specific-GRS
Waist specific-GRS	Proportion of variance explained by Waist specific-GRS
T2D-GRS	Proportion of variance explained by T2D-GRS
eGFR-GRS	Proportion of variance explained by eGFR-GRS
DBP-GRS	Proportion of variance explained by DBP-GRS
SBP-GRS	Proportion of variance explained by SBP-GRS
CAD-GRS	Proportion of variance explained by CAD-GRS
TestSite(2nd)	Proportion of variance explained by TestSite number 2
TestSite(3rd)	Proportion of variance explained by TestSite number 3
Appointment Date	Proportion of variance explained by Appointment Date
Appointment Date (spring)	Proportion of variance explained by Appointment Date in spring
Appointment Date (summer)	Proportion of variance explained by Appointment Date summer
Appointment Date (winter)	Proportion of variance explained by Appointment Date winter
Proteomic PC 1 (0.005% dilution proteins)	Proportion of variance explained by Principal Component 1 for Proteins in the 0.005% dilution bin
Proteomic PC 1 (20% dilution proteins)	Proportion of variance explained by Principal Component 1 for Proteins in the 20% dilution bin
Proteomic PC 1 (0.5% dilution proteins)	Proportion of variance explained by Principal Component 1 for Proteins in the 0.5% dilution bin
Total variance explained	Total variance explained by all variables
N factors in explained variance sum	Number of factorscontributing to the total explained variance

## Sheet: Supp. Table 4
Supplementary Table 4. Variance explained in 4979 protein targeting assays from the SomaScan v4 platform.
Target	TargetFullme	SeqId	UniProt	Age	Sex	Total bone mass	Total fat mass	Total lean mass	Arm fat mass	Legs fat mass	BMI	Peripheral fat	Subcutaneous fat	Visceral fat	WHR	HDL	LDL	Triglycerides	Total cholesterol	DBP	SBP	eGFR	Alcohol intake	DASH diet score	Total energy intake	Vitamin C	PAEE	MDS	current smoker	ever smoker	HbA1c	Fasting glucose	Insulin	CRP	ALP	ALT	Bilirubin	FT3	FT4	TSH	Liver score	Antihypertensive medication	Lipid lowering medication	cis pQTL score	trans pQTL score	FG-GRS	FI-GRS	2hPG-GRS	BMI-GRS
CTHR1	Collagen triple helix repeat-containing protein 1	15467-10	Q96CG8	0.825036	5.75639					0.515759				0.00552732	0.0458379	0.0923184	0.318056	0.259089		0.0310374		0.621249	0.155133	0.129615			0.129396	0.0833345	1.03694	0.0852503	0.0397339	0.145731	1.1156	0.844343	0.436817	0.135273	0.1268	0.0115393		0.0890904	0.0784375		27.2097		2.76652		0.00971422
PCOC1	Procollagen C-endopeptidase enhancer 1	11237-49	Q15113	1.04632	6.62759				0.248442	0.887011				0.0274308	0.0943991	0.094992	0.504586	0.18025		0.00780097		1.28996		0.147219		0.0170123	0.160284	0.138247	0.869914	0.0815336	0.153945	0.315736	0.956181	1.39662	0.639462		0.0608263			0.105306	0.119963		26.5236	1.81313	0.548548
PCSK9	Proprotein convertase subtilisin/kexin type 9	5231-79	Q8NBP7	0.0698879	2.12111		1.98117			0.995827				0.0574824	0.322523	2.83153	1.44264	0.984743				0.447775	0.325734	0.000829697	0.0253618		0.0507509			0.0285984		0.0501517	0.77595	0.0643838	0.216076	0.150818	1.84834	0.082048	0.0443972		0.0291043		17.3293
KI3L1	Killer cell immunoglobulin-like receptor 3DL1	18907-97	P43629		0.72034									0.188921	0.160537			2.04243	0.146964			0.072766	0.0580368				0.0362663		0.736919					0.451637	0.162041	0.376603		0.0291222			0.386076		16.4741
HMCS1	Hydroxymethylglutaryl-CoA synthase, cytoplasmic	13496-19	Q01581	1.22395	1.50539			0.635307	0.416959		0.825633		0.324442				1.75791	0.659261				0.276137		0.0334897	0.0203571	0.0926962			1.31596		0.241844	0.0241742	0.0211061	0.0847865	0.253107	20.8881	0.186331	0.247862	0.202967	0.027733	0.576215	0.152456	16.362			0.00674025
Cathepsin B	Cathepsin B	8007-19	P07858	2.53445					0.353798	0.896872	1.10697		0.121841	0.765303	0.0773569	0.241848	0.0964435	1.01889						0.11518		0.102171			0.504764		0.238481	0.161792	2.27835	0.0665876	0.111749		1.34767	0.0166219		0.103123	0.185294		7.81258	18.3292			0.062731	0.0788441
aldolase C	Fructose-bisphosphate aldolase C	9876-20	P09972	0.743121		0.0173085	1.16185	6.60443	0.0910539	1.61405	0.1879			0.201849		0.0839589	0.104611			0.0846804		0.754192	0.337261				0.0288297	0.000716496	0.541743	0.0406494	0.149873	0.0583441		0.669219	0.0240723	16.4363	0.00936587	0.0502533	0.0100127		0.0607055		6.77806	0.393319		0.00966693
HYAL1	Hyaluronidase-1	8309-12	Q12794	0.123246	0		6.39459	0.277534		1.55307			0.213156		0.135918	2.15129		0.864792	0.39403	0.0491696	0.0781749	0.331191	0.390877		0.0934763	0.00526025	0.0276964			0.0603607	0.128264		0.457163	0.295113	0.323523	0.179922	0.818626	0.00968585	0.0244456				6.63815	0.70063		0.0125451		0.0206859	0.00120806
ANGL3	Angiopoietin-related protein 3	10391-1	Q9Y5C1	2.66153	4.12021	0.0170213								0.0849344		2.84028		0.62603					0.664343		0.135			0.0498937	4.06319	0.208714	0.20701	0.248698				0.687706		0.0671764			0.167334		6.47657
G6PE	GDH/6PGL endoplasmic bifunctiol protein	7161-25	O95479	0.243146		0.0640034		0.173741	0.0829832				0.00175925	0.0106645	0.0774419	0.700463	0.100963	1.67572		0.0187213		0.243555		0.0282752		0.265902	0.0566521	0.00398134	0.734383	0.135474	0.18312	0.0453638	0.14799	0.838501	0.0948143	0.00100243	0.00111442	0.0476447	0.00887951	0.00048789	0.165742	0.00801353	5.49017	17.2993	17.0497	0.0401924	4.77223e-05	0.0096996	0.0023814
CREG1	Protein CREG1	9357-4	O75629			0.15416				0.264985	0.352112				0.277024		0.128336	0.386884		0.477587		0.568407	0.278806	0.244859		0.0966418	0.0833	0.0877268	0.169439		0.082651		2.00568	0.0162064	0.232224	0.438517		0.0212164	0.250514	0.0376347	0.273536		5.26162	4.22263	10.0744
Collagen Type III	Collagen Type III	18880-81	P02461	1.3696	6.60688	0.185102	3.92848	7.20735			0.34428		0.0142002	0.512461								0.13135	0.26838	0.0805049	0.0412158	0.00397037		0.094175	1.20985	0.00317765	0.0632394	0.0740094	0.0696524	0.326105	0.55415	0.341294	0.373844		0.0410675		0.0245314		4.80401				0.0113087
Renin	Renin	3396-54	P00797		10.1564			0.681275										0.31156		3.55367	1.44393				0.0292489	0.0236874			1.0896	0.0709214	0.410938		0.197081			0.0793098			0.0718762		0.274247	1.81653	4.49807				0.032817
SMDF	Neuregulin-1, sensory and motor neuron-derived factor isoform	15446-25	Q02297		2.14814											0.354743		0.375704				0.0068508			0.00397705					0.127361	0.393603		0.054537	0.839446		0.0513945	0.0200171	0.261634	0.0456194				4.45339		10.0977		0.042523		0.0369069
BGLR	Beta-glucuronidase	15562-24	P08236	0.15217	5.09115	0.275363	7.75291			6.72554	0.0579783				0.0413787			0.302862		0.217982		0.151325		0.149759		0.0384188					0.278587	0.135511	1.8382	0.105603	0.219078	0.47884		0.117029	0.12152	0.182924	0.152766		4.17026				0.0598485
sPLA(2)-XIII	Group XIIB secretory phospholipase A2-like protein	9380-2	Q9BX93	1.16847		0.345941		1.34308		0.636535	0.645968			0.524752	0.110347	6.93439		0.959489	7.51598			0.20894	0.0360243	0.00699805		0.118966	0.00940325		1.37608		0.327216		0.626989	0.71321	0.0555905	0.0117948	0.0104483	0.07704				0	4.00752	0.759969	7.67223	0.0168919		0.012224	0.0102181
KLOTB	Beta-klotho	19557-3	Q86Z14		5.49538	0.646238					0.312934			0.117483	0.216899	0.151871		1.11663		0.108364		0.928938	0.544964		0.0324043	0.0461032										2.22435	0.442424	0.037581	0.267635		0.0269328		3.92341
PCOC2	Procollagen C-endopeptidase enhancer 2	6081-52	Q9UKZ9	0.0146625	4.11153	0.238754		1.07023				3.03912						0.315002				0.132181		0.0907528				0.125387			1.63393	0.665194	0.342947	0.0681903	0.466365	0.429935	1.20625	0.179895	0.257704		0.331713		3.8493	11.6298	1.60942	0.079981	0.105229
ITI heavy chain H4	Inter-alpha-trypsin inhibitor heavy chain H4	4811-33	Q14624	0.515183	4.17863			0.61867	0.134114							0.0886879	0.268087	2.09152			0.0823614		0.654388		0.288937		0.148736		0.164727					4.56316	0.0761609	0.493483	0.250812	0.158191		0.0282212	0.0396249	0.0743605	3.84443	2.45502			0.0627521
M-CSF R	Macrophage colony-stimulating factor 1 receptor	13682-47	P07333	0.0697642	4.95229						0.0894477			0.359634		0.609743		0.307473	1.54282			0.0812601	0.191012	0.0682925		0.0261304	0.00391866		7.10369			0.12433		0.445409	1.42439	2.80495	0.191068		0.0531939	0.152756	0.457147	0.0651697	3.43734	2.67768	5.23382		0.0202177	0.000161887	0.0423383
PXDC1	Plexin domain-containing protein 1	9235-3	Q8IUK5	0.859561	0.437842			2.18681		0.730795						0.388033	0.11853	1.65426			0.0484847	0.377125	0.847731		0.300691		0.220926		0.58127				0.142943	3.59104	0.304926	1.44973	0.21573	0.138265		0.0263365			3.3795				0.0552	0.000834534
PSD2	PH and SEC7 domain-containing protein 2	9118-7	Q9BQI7	0.123568	4.71702					0.157443	0.972522							11.3807	1.20441		0.31975			0.091096		0.0836555			0				0.82857	0.336673	0.270471		0.0543737	0.130242		0.0722761			3.32314
PCYOX	Prenylcysteine oxidase 1	6431-68	Q9UHG3	1.93261	3.73527								0.919747	0.07361				2.80096	12.198	0.0974477		0.145747	2.06566		0.185373	0.177673	0.0888366	0.0346367	0.973004		0.283846	0.259636	0.103991	1.38567	0.0570995	0.00935454	0.198781	0.131796				0.0153227	3.31187
CATZ	Cathepsin Z	4971-1	Q9UBR2	0.286999	0.35032								0.0305463		0.0100287	0.314229	1.35736	0.150053		0.0703756		0.335339	0.367974	0.430764	0.219461	0.498383		0.00791536	3.44546			0.104124	3.5123	0.38998		0.408363	0.409857	0.804593	0.0246133		0.776625		3.27679	4.18662	10.0394		0.0390202
TMEM9	Transmembrane protein 9	8597-1	Q9P0T7	0.255812	2.85862			1.69605					0.454812	0.984436			1.44241					0.934442	0.354262	0.0297597	0.111738	0.0561749			0.391204		0.308486			0.31007	0.254249	0.930619		0.0110493	0.0891595			0.0778799	3.03097		3.56384		0.0752345	0.0412271
HSP 70		14237-1		0.319935	0.586195	0.0655139					0.186982		0.0224568	0.127132				0.338284				0.217221	1.21073			0.0999044	0.0332839	0.0265508	0.617058	0.0764726		0.256845	0.146529	3.48105	0.434914	0.0186592	0.102023	0.00408466		0.121757			2.96937		14.1333		0.00634563
STAP1	Sigl-transducing adaptor protein 1	12510-3	Q9ULZ2	0.409145	3.52113												0.322193				0.0765359	0.0751341	0.3415						1.00941			0.09188			0.176136	0.416251					0.234904		2.94237
LARGE	Glycosyltransferase-like protein LARGE1	7935-26	O95461	0.26874	8.25282		1.74601			0.915892				0.018255		0.0598299		0.0054487		0.015383	0.0324893		0.0110836	0.0357165				0.0172078	0.35389		0.0869441				0.0695618	0.403148			0.0353503	0.0421557	0.352486		2.75907	0.204523	0.646439		0.0130083
Apo C-III	Apolipoprotein C-III	6461-54	P02656	0.0930888	2.79595		0.13235	0.330511	0.11103				0.00787283			1.92251	12.6311	21.426	21.0389			0.0245872	0.442391	0.055552	0.0109457	0.178016	0.0151438	0.0197536	0.273414	0.01525			0.298902	0.056147	0.12922	0.0248759	0.0407292	0.131557				0	2.65916
IDI1	Isopentenyl-diphosphate Delta-isomerase 1	17712-7	Q13907	0.0906201	0.699597					0.0950497						0.094337						0.00986976	0.0109866	0.00449167	0.00882274	0.093139	0.0266002			1.03471e-08	0.154408		0.100146	0.286545	0.0201859		0.0584927	0.0072231		0.0406891	0.100647	0.33292	2.50512	0.53442	1.10077		0.0436323	0.037705	0.0371011
Perlecan	Basement membrane-specific heparan sulfate proteoglycan core protein	15626-223	P98160	0.063557			2.81536	4.19619						0.505655	0.378415	0.478133		1.26515			1.21585					0.361177		0.0180937	4.90325	0.392626		0.312206	0.143907	0.669286	0.629455		0.135186	0.274468		0.0798663			2.44734	4.762	0.785521
CLM6	CMRF35-like molecule 6	5066-134	Q08708	0.343482	2.16966	0.067026	0.0260269	0.160294		0.0612787						0.110632		0.0417464	1.76412			0.406656	0.272658	0.332148	0.123166	0.133135	0.0102604		0.522262		0.694924	0.332347		0.170498	0.558225	0.00154958		0.0216257		0.0210872	0.0656346		2.26328	7.14914	13.0055				0.0681982
RBP	Retinol-binding protein 4	15633-6	P02753	0.356613	4.2116				0.864647					0.111911	0.801684	1.5638		7.83298	0.112045		0.064978	3.00869	1.86551		0.0930953	0.340794	0.145369	0.0586378			0.426244			1.2063	0.758421				0.450813	0.0419207		0.0207906	2.24895	0.829046	0.361608
Prostasin	Prostasin	15513-108	Q16651		1.30128	0.0202712								0.234089	0.686523	0.171647	1.02588	6.36674			0.139379	0.143364	1.32648	0.0245762		0.00196803			0.792163	0.0315843			0.485321		1.58744		0.337696		0.0257126	0.272395	0.4016		2.23948	0.45661			0.0228702
MBL	Mannose-binding protein C	3000-66	P11226	0.0798229	0.813633		0.134542		0.0461526		0.0835915			0.0502131		0.0621084		1.06026	0.105267			0.00907709	0.0756103		0.0109553	0.0185531	0.00677241	0.00312228	2.25269	0.0205865	0.0677929		0.107791			0.0332434	0.0918566	0.113973	0.0211153	0.169331		0.0441339	2.1686	49.4586	2.15346	0.000842194	0.00261625	0.00908165	0.0320696
C1RL1	Complement C1r subcomponent-like protein	9348-1	Q9NZP8	0.937275	7.28703	0.0580976					0.13305		2.9331e-05		0.301962	0.880358		0.277456	1.01229	0.000845384	0.0480906	0.2076	1.3069	0.00102735	0.0115452	0.254832	0.0522426	0.010615	0.00112158	0		0.119265	0.127178	2.76708	0.0881271	0.487985	0.102811		0.0307663	0.0282893	0.00355127		2.16135	18.8947	1.90284	0.0029399	0.05633	0.00378908	0.0173051
MANS1	MANSC domain-containing protein 1	9557-5	Q9H8J5	0.156782	1.82145	0.606424		1.37252	0.0216375	2.13304	1.67815		0.209162	0.222646	0.0552133	0.056969		0.380829	3.68314		0.0961962	0.843232	1.08954	0.0167172	0.0263789	0.0106238	0.00941045		1.40528	0.100716	0.513725	0.0520678	0.607648	0.279953	0.462548	1.28636	0.094846	3.47357e-06		0.0879429		0	2.12142	8.38571	1.88256
ICT1	Peptidyl-tR hydrolase ICT1, mitochondrial	6380-23	Q14197	0.322988			2.55051	1.08375		3.88016					0.740895	0.323277	0.0485757	0.161441			0.0834246	0.138325	0.217466		0.0794462	0.0632385	0.150599	0.0217767	0.450408		0.10894		0.165554	0.481691		0.813734	0.0932477				0.0247817		2.11756		3.68061		0.0350501
Heparin cofactor II	Heparin cofactor 2	3316-58	P05546	0.913481				4.22858		1.02798				0.0712939	1.19147	1.39509		2.68408				0.127938	0.575646		0.167417	0.0591652			3.2145	0.0295898	2.22444	0.292231	0.483348	1.34088		0.495295	0.422921		0.0503774	0.0273037	0.0563628		2.09855				0.0675114
NRP1	Neuropilin-1	5542-22	O14786	0.320663	1.52494	0.13695		2.77825	0.500055					0.936984	0.922381	0.464544		16.3762	0.826572		0.0433476	0.0581447	0.312532			0.108879	0.0942542	0.252121		0			0.0060287	0.0729491	0.306073	0.687504	0.756614		0.0735179				2.08076				0.0223241
LPH	Lactase-phlorizin hydrolase	9017-58	P09848	0.100868	0.736553			0.147697			0.449376					1.15575		0.076149	0.0440895		0.00224927	0.277117	0.0217307		0.00889672	0.030921	0.179028		0.422388	0.027924		0.0858254	0.208971	0.547891		0.0727749	1.06409	0.0237463			0.152917		2.07844	43.8858	3.54398	0.0034242			0.0171044
Protein S	Vitamin K-dependent protein S	2700-56	P07225		7.63918			1.98994					0.373143	0.88067				0.738821	3.70496				1.50965		0.093929		0.15693		0.722945		1.23526		0.178951	0.040996	0.860368				0.232458		0.167678		2.06255
IgA	Immunoglobulin A	11089-7	P01876|P01877		2.98782													0.547602	0.958757			0.341596			0.0731298				3.95329														2.06109				0.0540097
SYT5	Syptotagmin-5	9099-19	O00445	0.0353232						0.0239397						0.504489	0.654143		0.179417				0.0346278	0.0114209		0.0365143	0.000755501		0.154		0.0908449		0.042633	0.0383887							0.0982867		2.03233		1.40134	0.00629719
CD39	Ectonucleoside triphosphate diphosphohydrolase 1	7999-23	P49961	1.05658	1.34826					0.174612			0.27604	0.546362	0.310658			0.214062	1.56291			0.100718								0.173632		0.131154	0.141773			0.0620816		0.015487	0.0425977		0.664741		2.01647
ANGL1	Angiopoietin-related protein 1	11142-11	O95841	0.00304963	0.591174		1.12728		0.121138		0.00713102			1.16472	0.0517077	1.10215	0.0479502			6.14204e-06	0.0123554		0.115243	0.00566315	0.0206415	0.0516737	0.0230281		0.0473731		0.479156	1.16331	0.303468	1.14363	0.307997	0.00187567				0.0242765	0.0214522		2.00327	19.4619	1.46907	0.0409642		0.00333753	0.00895859
sL-Selectin	L-Selectin	4831-4	P14151	4.87647	1.18972						0.130204		0.152769	0.342489	0.123387	1.25872		2.08855	0.222289				1.2403		0.129115				0.46403	0.071436	0.192763			0.377872	0.810317		0.534578		0.163791			0.0995048	1.9949	19.6356	1.87729
SH21B	SH2 domain-containing protein 1B	18840-205	O14796		0.380402		0.247136							0.333661	0.105429		0.364243	1.37527	0.276872	0.0491834			0.0871921	0.034111		0.127702	0.115465	0.255518	0.731648		0.176422		1.38399			0.365559	0.0711032	0.0757708		0.0882634	0.0976037		1.98545		1.6307				0.104736
DR6	Tumor necrosis factor receptor superfamily member 21	5404-53	O75509	0.31193				0.213525	0.226456	0.26234					0.080767	0.0933492		1.52725	1.80787			1.36226	0.25762	0.0101146	0.13297	0.0401394	0.035481	0.0523413	2.86688	0.0247121	0.0550199		1.25801	1.04864	0.389844				0.328941	0.0168932	0.201159		1.97383	1.49933	0.744889
ATF6A	Cyclic AMP-dependent transcription factor ATF-6 alpha	11277-23	P18850	4.42468	5.54237		1.16456	1.19182		1.68026	4.12119					0.235159		0.55677			0.118192	0.0860022	0.200124		0.207694		0.921292	0.0464501	0.305647		0.652102		0.168665	0.106102	0.1078	1.05457		0.213177	0.528995	0.449416	0.0131345		1.9708			0.0213566
TIM-4	T-cell immunoglobulin and mucin domain-containing protein 4	15449-33	Q96H15	0.0135789	1.75604				0.00221826		1.51453			0.133779	0.0295378	0.35844		3.14978	0.21564		0.0210245	0.0645846	0.253221		0.293936	0.0672148	0.0761545	0.0385552	2.04106	0		0.0906409	0.0419486		0.541193		0.0691196	0.0341198		0.0653971	0.0725988		1.94818	2.08358	6.6867		0.0272112	0.0149201	0.00672904
CNPY3	Protein canopy homolog 3	17327-3	Q9BT09	0.000129396	0	0.117544				0.000243084	0.263996			0.0968333		0.0185177		0.319462		0.00494676	0.0146095	0.486424	0.00324598	0.000885562	0.00872553	0.146727	0.099964	0.00105853			0.00139625	0.0219719		0.159854	0.00728974	0.405257	0.153199	0.0911371	0.106115	0.0760259	0.122832	0.145308	1.93093	6.71999	3.7404	0.0239506	0.0413561	0.00673423	0.0251835
C4b-binding protein alpha chain	C4b-binding protein alpha chain	9449-150	P04003	0.435575	0.572869			4.30794	0.0599576	0.349481	0.233013		0.120085	0.23709			1.93937	0.30999	0.426253					0.413847	0.0374818	0.0483771		0.0850054	0.503017		1.61181	0.27916		3.71696	2.63874	0.00989956	0.0907986		0.29602				1.91603	9.46832			0.10843		0.026935
CA162	Transmembrane protein C1orf162	6896-3	Q8NEQ5	0.157523			3.64733	5.08357	0.702093				0.0437873	0.977058			4.0467	1.4108				0.385905	0.562992						0.29301		0.0945255	0.24386	0.228346	5.00089	1.45268	0.166386		0.206461	0.0882559			0.120397	1.90942		6.56268	0.0349914	0.0555706
FAIM3	Fas apoptotic inhibitory molecule 3	6574-11	O60667	1.10962	1.60642											2.69777					0.169824	0.636307	0.406291						1.3838	0.135374	0.200303		0.0756425		0.31562	0.268556		0.179566	0.400782				1.88813				0.0495898
CAD15	Cadherin-15	11215-6	P55291	0.885781	0.989501			1.44627		0.696999					0.779072	0.239305	0.0984199	0.29593				0.312664	0.350942		0.164908		0.194209	0.0195786	0.78				0.203362	1.34272		0.524573	0.10156	0.0458823			0.156491		1.87063		2.09589	0.043226		0.0129868
MO2R1	Cell surface glycoprotein CD200 receptor 1	5103-30	Q8TD46	0.144864	0.41265								0.135314	0.093636				0.0145237	0.794082			0.0446819			0.00372843		0.0389626		1.52758		0.084544			0.990557	0.207082		0.0382655					0.0149359	1.82953	2.88329	1.79758	0.0102397	0.0240899
sTie-1	Tyrosine-protein kise receptor Tie-1, soluble	2844-53	P35590	0.0206852						0.307576				0.544216	0.296048	0.0955027			1.06228		0.106737	0.0224133	0.217133	0.0196454		0.0775449	0.105078	0.0389757	1.14266		0.040262	0.0972833	0.230397	0.480206	0.021584			0.0842794					1.81663	3.7784	27.5591				0.0309897
PIP	Phosphatidylinositol transfer protein alpha isoform	9934-29	Q00169	0.165175	2.86334					0.0149191				0.318298	0.0887606	0.475503		2.15272	0.0038785	0.0372322					0.00579968			0.0135578		0.0744523						0.0648896	0.110163			0.052245	0.226142	0.056007	1.81376		0.582457		0.0300053
C1r	Complement C1r subcomponent	3285-23	P00736	0.109757						0.125437				0.201515		0.00997306										0.10899		0.0762392	0.0902358		0.294815			0.271186		0.724759	0.116407		0.0945385	0.171115	0.0509148		1.78913	4.54981	1.25071
FTMT	Ferritin, mitochondrial	8048-9	Q8N4E7	0.0337102	0			0.174345				0.040164		0.178468		2.49143	0.557182	8.26509				0.167898	0.131025	0.0943981	0.0485563	0.0673474	0.00047351	0.0696854	0		0.104407			0.293457	0.208716	0.24072	0.0170894	0.240333	0.0402402	0.000677332	0.0321848		1.76532		13.9539	0.0463073	0.00541135		0.0243793
QPCTL	Glutaminyl-peptide cyclotransferase-like protein	8866-53	Q9NXS2	3.06306	1.74097	0.763866	0.028668				2.13413			2.68627	2.45499	4.29232		0.0573574				0.274652	0.287062	0.324769				0.0824551	0.128407	0.158749	0.527471	0.738791	2.00575	1.26268			0.0302027			0.122054			1.75864	9.2975	1.18757		0.0323288	0.0713307
BCMA	Tumor necrosis factor receptor superfamily member 17	2665-26	Q02223	0.241428					0.284905	1.11208	1.76803				0.524594	1.26293		1.40999	0.405141		0.0517994	0.5892							1.53205		0.148182	0.42336			0.0202533	0.471312	0.00551737		0.0907767	0.0736981			1.73978	0.590391	1.08179		0.0153911
S100A16	Protein S100-A16	17836-17	Q96FQ6	0.630189	1.36625					0.640013			0.153752	0.308406	0.31248		0.253668					0.901585	0.118375						0.628486		0.325637			0.0885967	0.0130401	2.09304		0.311004			0.324727		1.73596
Galectin-4	Galectin-4	2982-82	P56470	0.0908974		0.0888551				0.373895	0.692816			0.137725	0.152256			0.0511348				0.0484143	0.0209669	0.0303474		0.0507488			0.435094			0.113408	0.364381	0.226489		0.151696	0.0331945			0.0795025	0.226978	0.206755	1.72941	0.275896	0.282386	0.00469224	0.0463038	0.0203697
CX068	Small integral membrane protein 9	8888-33	A6NGZ8	0.951527	0	0.0019905					0.439562		0.355695	0.255101	0.329212	0.165558	0.000138487	0.282201			0.00613857	0.0382535	0.76404	0.0319911	0.0694802	0.0346229	0.0177357	0.0679417	0.0491462	0.270629	0.082444	0.0476795		0.031657	0.0196724	0.013498		0.108499	0.0273899	0.204569			1.69623		8.27139	0.000368704	0.126673	0.0169534
SLAF7	SLAM family member 7	5487-7	Q9NQ25	0.295054	0.174361		0.0584874									0.235337		0.215875	1.08975				0.128285	0.0163176		0.0177981			0.533552					0.185495		0.0379406	0.0390516	0.00760213			0.0197084		1.69393	37.4738	1.79265	0.0133775	0.0037062	0.0320913
WFKN1	WAP, kazal, immunoglobulin, kunitz and NTR domain-containing protein 1	3191-50	Q96NZ8		4.41001			1.1506						0.0407713		0.0644955			0.393964				0.194211			0.0856024	0.0715121	0.0565567	3.72492		0.120337			1.06817								1.61779e-08	1.69237	0.407451	0.531277
KIAP	Baculoviral IAP repeat-containing protein 7	15412-40	Q96CA5							0.287173								0.128845	0.360462				0.0517394				0.0261285	0.0885577			0.143641			0.249204		0.144757							1.68718		1.2457
DVL2	Segment polarity protein dishevelled homolog DVL-2	13575-40	O14641	0.507877	1.82468						0.0246047			1.16045	0.706472	1.88066		0.320763				0.624605		0.315545		0.0373399	0.158392		1.3381		1.20101	0.140181	0.297791	1.77541		0.581646		0.187452		0.0529049			1.6804					0.0137775
Gastric intrinsic factor	Gastric intrinsic factor	17672-184	P27352	1.77684	0.927052			0.524611			0.248012			0.107791		0.110559			0.0354543	0.00469697	0.0851047	0.191919		0.0395299	0.0124484		0.0262381		2.94105	0.505206	0.176353	0.174465	0.0254619	0.127723		0.0713701	0.144761				0.0772113		1.66956	1.01172	13.5017
GALT1	Polypeptide N-acetylgalactosaminyltransferase 1	7090-17	Q10472	1.32636	3.24016			0.200909					0.235586	0.242731	0.606147	0.0877048		1.97227		0.0292984	0.00494944	0.0581648	0.375699	0.06071	0.055127	0.434481	0.0124089	0.00175063	0.486672	0	0.53005	0.132242	0.128283	0.310647	0.114085	0.139045	0.117082	0.0930434	0.0352008	0.0161822	0.0839795		1.64606		1.10419	0.00540463	0.00510088	0.00937811
sCD14	Monocyte differentiation antigen CD14, soluble	16914-104	P08571	0.0542734	7.0601					0.408083	3.53514			0.224656			0.544012	1.28964					2.52728		0.117583	0.0273596		0.152675	3.64234	0.110221	1.18395	1.62261	1.86392	1.15018		1.61455	0.203584	0.115417					1.63444				0.0614833		0.0283583
IGLL1	Immunoglobulin lambda-like polypeptide 1	6485-59	P15814		3.46183						0.570836	0.96013			0.19044	0.520404		0.0435408	0.223042				0.137668						1.37287		0.0982062				0.0938038			0.219342		0.00119408			1.61467						0.00373753
RPP30	Ribonuclease P protein subunit p30	17511-10	P78346	0.709529				0.450636	0.0024761	1.06521		0.160856		0.350561	0.472091		0.516339	0.225835	0.0126086							0.00879292	0.101353		0.0111446		0.0470893		0.378871	0.817515	0.0154655								1.58924		4.64082	0.0320492
EPHA4	Ephrin type-A receptor 4	16288-17	P54764	4.16899	1.52555	0.255697		3.62457			0.462285		0.337922		0.453534			0.743448	5.07208	0.08616	0.000393544	1.78645	1.5053		0.100975	0.166661			1.88677		0.223949	0.178827		4.68232		0.464372	0.159028	0.0535523		0.174147			1.56575
TIMD3	Hepatitis A virus cellular receptor 2	5134-52	Q8TDQ0	1.72479	1.02204			0.287555		1.16753				0.104868	0.0340378	0.221276		0.162854	1.9177	0.0128517		1.39784	0.321819		0.0675569	0.124778	0.115885		2.00008	0.153628		0.0247695	0.0500144	0.0280338	0.00267802	0.326303	0.00210198		0.000258762		0.195622	0.0567957	1.55678	17.131	0.508674	0.0149442	0.00135572	0.0412731
TEBP	Prostaglandin E synthase 3	17154-2	Q15185	0.024196		0.614008		1.86631		1.17876		0.0661144	0.00462784	0.16999	0.10783		0.655426	0.0736832	0.232791		0.0698571	0.0461168	0.00729593			0.00084023	0.0120949	0.0402474	0.134515		0.134222			2.0217	0.122098	0.0329284	0.0206297					0	1.55493		9.18632	0.0169756			0.0093641
PLOD3	Procollagen-lysine,2-oxoglutarate 5-dioxygese 3	10612-18	O60568	0.592809		0.0236776				0.192522			0.396005	0.0466495	0.0934767					0.115941		0.19295		0.0916691		0.0926181	0.0343551		1.15322	0.00873566		0.041599	1.97546	0.283139		0.0639973		0.0164089	0.0562555	0.0836545	0.201435		1.50622		0.514677	0.00700641	0.0324011
SH3L1	SH3 domain-binding glutamic acid-rich-like protein	12693-2	O75368	0.177216				0.118043					0.446887	0.688676			0.176658		1.36018	0.169694				0.1074				0.0327194					0.0921294		0.129272	0.045476		0.0353901	0.0290018		0.39887		1.49714		0.969397		0.0207395	0.0896212
CR3L4	Cyclic AMP-responsive element-binding protein 3-like protein 4	11308-8	Q8TEY5	0.0607816			0.342159	0.0838404		0.0277287						0.172647	0.357907	2.88501		0.040729		1.95742	0.0619284	0.0396558	0.0318434		0.155608	0.129017	0.0842705				0.454126	0.540239	0.018008	0.444601	0.0654296	0.00161923		0.0536472			1.49647	4.04248	10.6153			0.0221451	0.00595379
NPS	Neuropeptide S	6390-18	P0C0P6	0.362017	0.556739	0.383177	0.0157958	4.96624		1.07779					0.253231	0.389917	0.187513	0.585836		0.12606				0.302449	0.0861173	2.23011	0.126134	0.236174	0.237557		0.0469562		0.517267	1.31478	0.923572	0.333549	0.0159846	0.106542	0.168809		0.00776463		1.48846		0.826263	0.00724795	0.0661831	0.0110132	0.0308709
B7-H1	Programmed cell death 1 ligand 1	5060-62	Q9NZQ7	0.186178	0.0784325		0.550534							0.137044				0.0744083	0.724428	0.0626845		0.130718			0.0182645		0.00743388		0.20889	0.0340091				0.26602		0.0103277	0.0117124			0.0181474	0.292859	0	1.44693	3.32897	0.532302			0.0142057	0.005251
NET4	Netrin-4	3327-27	Q9HB63					0.614774					0.413759	0.184372	0.0802407			0.162689	0.149291							0.116521			3.30391	0.0916014		0.534153		0.221038	0.839197	0.82698		0.166717	0.118177		1.06188		1.44066	3.01952	0.565569
a2-Macroglobulin	Alpha-2-macroglobulin	3708-62	P01023	0.214329	8.65776		8.0259			3.71305	0.449116			0.363355	0.0344035	0.863191	0.195657	0.155218		0.0111941		0.49977	0.0123528	0.0491861	0.0883409	0.00489688	0.0445403	0.0288837	0.383012		0.00583392	0.035846	0.0988367	0.940157	0.607562		0.0456293	0.0568512	0.02543	0.00331439			1.43923	1.84292	11.3075	0.0245781			0.033587
AMD	Peptidyl-glycine alpha-amidating monooxygese	5620-13	P19021	0.173612	2.67633	0.0150544		1.67145			0.00103372			0.359592		0.348068					0.333404	0.586142	0.246795	0.0284923				0.0565109		0.0421329	0.148421	0.305905			0.338606	0.0594841	0.0305703	0.0541403	0.120982				1.4382	36.2179	0.620336		0.001281		0.0404932
ARL4D	ADP-ribosylation factor-like protein 4D	18413-24	P49703	0.154752	0.415625			0.146852		0.692076	0.230938			0.141425		0.0945767				0.0185966		0.461713	0.0679844			0.108981	0.146275	0.0494161	0	0.0691143	0.0326971	0.0966425	0.0676559	0.115673	0.0267311	0.0534766		0.00630662	0.00974632	0.0139661	0.0307803	0.0660192	1.4368		0.450455	0.0159789		0.021956	0.00541471
Semaphorin-7A	Semaphorin-7A	7019-13	O75326	0.740695	0.685003	0.17207								0.262849	0.199848			0.109819	0.491703				0.0706693	0.0421014					0.275736	0.0744883	0.415345	0.881612		0.144992		0.365548	0.14288				0.339955		1.43564
CNTFR alpha	Ciliary neurotrophic factor receptor subunit alpha	14101-2	P26992	0.318584	7.10003								1.85348	0.327239				2.85772				1.02985	0.423671			0.136224	0.307035	0.0214366	4.85359	0.183707	0.301904		0.968764	3.83465	0.242731	0.899178	0.237471	0.333105	0.489827	0.146476			1.43519	3.25604					0.0280218
NovH	Protein NOV homolog	2737-22	P48745										0.213694	0.39802	0.310481		0.477652									0.0886907	0.075209		0.565305						0.0707124	0.194184			0.0571695	0.0797332	0.269971	0.0626334	1.43101	0.586248	1.822
NR1D1	Nuclear receptor subfamily 1 group D member 1	5236-2	P20393					0.330869		0.442584				0.0341255					0.201026				0.0249855					0.0184811	0.419212					0.557771		0.166547							1.42942		0.931844				0.0242448
MIP-5	C-C motif chemokine 15	18289-16	Q16663			0.000397129							0.558983	0.464041		0.152936					0.112998	1.51678			0.04918	0.0520873			2.6175			0.0844484	0.616473	0.0407141	0.118781			0.202537	0.0501347	0.114891			1.42905	36.1052	4.00941		0.0117659
TSP2	Thrombospondin-2	14111-15	P35442		0					0.0282192				0.266348			0.182911	0.00640878	0.0825301			0.0621893	0.0184054	0.0325104				0.145475	0.515081	0.00911503	0.233096		0.0142627	0.0859152	0.0521922					0.0569731			1.42275	0.738759	0.869626	0.0487528		0.00853472
DNJC4	DJ homolog subfamily C member 4	8653-132	Q9NNZ3	1.53409					0.41408					0.736142		0.515393	0.122613			0.183089		0.0966234		0.0164512		0.065835	0.152451					0.0618042	0.464942	0.5154	0.106502					0.0495152	0.211469		1.40733		2.98979	0.0316267
PTN4	Tyrosine-protein phosphatase non-receptor type 4	14254-27	P29074					0.429719			0.155919			0.54643	0.199334	0.636216					0.0324942	0.746669				0.213788	0.240557	0.07802	1.03388		0.24013			1.68445		0.976989	0.033881			0.137803			1.39459
C1QT3	Complement C1q tumor necrosis factor-related protein 3	7251-64	Q9BXJ4	8.29034	1.92936	0.0913749									0.269038		0.227691	0.486332				0.997752	0.291117			0.0299467		0.0203975	0.517646	0.128848	0.0486828		0.74421	2.25007	0.851842			0.0763493	0.0981902	0.144729	0.05676	0	1.39437	1.44302	0.612586		0.0474194
SC61G	Protein transport protein Sec61 subunit gamma	8872-1	P60059	0.0972658						0.038957	0.273242	0.476606		0.155645				0.15431	1.03475			0.0855344			4.16494e-05	0.102288			0.147439		0.0889928		0.0145579	0.74149	0.000258158	0.299103			0.0590804				1.38874		2.55056
LY9	T-lymphocyte surface antigen Ly-9	3324-51	Q9HBG7	0.174637	4.1596				0.384533	0.950509	0.0565871		0.261758	0.268665		0.205393		0.130986	0.956537	0.071099	0.0100872	0.0843462		0.0283974					0.879416	0.134148	0.0593669	0.104141	0.14489	0.0381683		0.142742		0.00570007		0.0893241	0.335976		1.38803	5.40861
C1QL2	Complement C1q-like protein 2	15670-15	Q7Z5L3	0.574832				0.365692		0.404305		0.00619179		0.0296983	0.184496	0.406867	0.138458	0.0291278	2.65987					0.0999037	0.0247944	0.0416708	0.056743	0.00570392	0.299315					0.920797	0.0276287					0.0100935		0.0632116	1.38441		7.36339
Apo L1	Apolipoprotein L1	11510-31	O14791	3.57618	1.16541			0.357356						0.382606	0.553086	1.89597		1.96819		0.0406085			0.744284	0.15679					1.63678				0.320687	0.487999	0.279272	0.38641	0.341815	0.00633037	0.0278297	0.122379	0.0835293		1.38163
MA1A2	Mannosyl-oligosaccharide 1,2-alpha-mannosidase IB	9077-10	O60476	0.197075	3.30969	0.141755			0.802899	1.1962	0.487994		0.717349	0.348986	0.372209	1.277	0.801415	0.0351722		0.0175828	0.0680806	0.72078	0.301569	0.0430791	0.0968979	0.204447	0.014468	0.0607371	3.69864			0.00860307	1.12008	0.371253	0.0539408			0.220474	0.0747414	0.107984	0.0624929	0	1.37979	8.11004	5.3113
ZHX1	Zinc fingers and homeoboxes protein 1	12751-26	Q9UKY1	0.035578				0.0612678								0.0306903			0.332115	0.0770531		0.125253					0.0284884	0.0244145	0.19598				0.264974	0.411613	0.0279115	0.0162881			0.0455014			5.38604e-07	1.3687		0.876021	0.0388724
TNF sR-II	Tumor necrosis factor receptor superfamily member 1B	8368-102	P20333	0.96874	0.263513	0.0653458	0.416533		0.0350976	2.17486	1.47495					1.97381		0.065047	3.99015	0.0992109	0.0692639	2.51334	0.482486	0.00499419	0.0550544	0.234778	0.0179169		4.41833	0.00297933	0.18041	0.00796507	0.444954	1.92488	0.0647412	0.318572	1.36157e-05	0.0429339	0.0733469	0.0574131	0.214241		1.35762	4.33228	0.100281	0.000788163	0.00154642	0.00919635	0.00747754
BT2A1	Butyrophilin subfamily 2 member A1	8869-5	Q7KYR7																0.721159				0.0471395				0.04084		0.115011		0.124126			0.749892									1.344		0.768291	0.0262527
VWA1	von Willebrand factor A domain-containing protein 1	6385-63	Q6PCB0	0.0535363	1.31145			0.376588				0.564026		0.0165027	0.0525305	0.662136	0.198245			0.113815	0.175505	0.373918	3.28211		0.179237	0.21462		0.159113	1.78591		0.41983	0.070121	0.0389886	0.971986	0.0551784		1.07837	0.145628		0.00727355			1.33794	6.26509	0.800269		0.0773818
DCNL1	DCN1-like protein 1	17366-6	Q96GG9				24.7845	1.35983		6.29189			0.609044	1.14951	0.0515132	0.165787		1.7645		0.0697112		0.0484555		0.265207		0.17815	0.0377824	0.0851189	0.211442	0.00409789	0.20072		2.1602	0.0201151	0.0643146	0.26774	0.0771074	0.0236168	0.0375037	0.0428286	0.0504596		1.33651					0.0286159
Cyclin A	Cyclin-A2	15574-37	P20248					0.225013											0.644782								0.152053		0.506931					1.53006		0.0901456		0.00683137					1.33482		1.32038
THIC	Acetyl-CoA acetyltransferase, cytosolic	17341-89	Q9BWD1	0.474186	0.486178	0.192652				0.10796			0.0789847		0.041171			0.50045		0.0375228		0.00778911		0.00819396		0.0107565	0.0183839		1.03906e-08	2.03888e-08	0.188739	0.0589696	0.0755405	0.0760172	0.0878024	0.0452516	0.00166288	2.72494e-05	0.00969924	0.0305935	0.0202046	0.105456	1.33424	7.80384	0.433636	0.0229022	0.00403485	0.00485802	0.00430075
Angiostatin	Angiostatin	3710-49	P00747	2.15138				2.66993					0.107992	0.185245	0.120558	1.9682	0.837773	1.17578				1.1025	0.860777		0.274498			0.00892295	0.641166		0.221825	0.0524316		0.127832		0.618801	0.245186	0.144142					1.33215	15.1536			0.0405362	0.0214599
FGFR-3	Fibroblast growth factor receptor 3	13669-6	P22607	0.343433				0.00989899		0.54631	0.291958		0.216336			0.0755821	0.409193	0.160699		0.0642636		0.240901	0.0476121						0.44295	0.141812	0.0536173	0.0501381	0.253494	0.0597349	0.0618627		0.035471				0.227184		1.32919	0.34055
Complement receptor type 1	Complement receptor type 1	19556-12	P17927	0.0771872	4.8247			1.25783			0.438489			0.137572		2.15959		1.0624				0.328127	0.282005			0.136486			2.04445			0.243932			2.36334	0.250916	0.165948			0.0755326	0.258669		1.31826
ORAV1	Oral cancer-overexpressed protein 1	18195-3	Q8WV07	0.0552985				0.259635	0.0272688	0.156509		0.0715046	0.013342	0.301468			1.08472	0.159386	0.378624		0.071337	0.098454				0.00451594	0.0179796	0.0671196	0.0521448		0.186317	0.00192986		2.24313	0.26335		0.0152651				0.030518	0	1.31378		11.5417	0.045361	7.88294e-06	0.00107353	0.0180634
SELW	Selenoprotein W	18310-26	P63302	0.0642287	0.890433	0.0906815					0.391084					0.168444			0.104446	0.051291		0.991555	0.0685875	0.089507	0.0132759	0.313574	0.0393337	0.0788867	3.4628	0		0.0505428		0.30803	0.335982	0.459604			0.0977369		0.0846686		1.30872	0.960867	6.24026
TR	Transferrin receptor protein 1	6895-1	P02786	0.404544	0.330424	0.166104					0.542261			1.5402	0.848088	0.428559	1.68774	3.36337											1.66933			0.202023	1.18471	0.209506	0.180667	0.28502					0.0522799		1.30629
LYVE1	Lymphatic vessel endothelial hyaluronic acid receptor 1	3206-4	Q9Y5Y7	0.260317	9.35692				0.056855		0.369883						0.860522	0.539715		0.0132581			0.055506	0.0752462	0.0635587	0.0863343	0.603472	0.019089	0.701244	0.0197325	0.0174158	0.149879	0.0699481	0.312147	0.0517332			0.000330659	0.0563842	0.0332259	0.0518678		1.30401	2.34098	7.63385			0.0567156
SATB2	D-binding protein SATB2	10081-17	Q9UPW6	0.0660649				0.298058				0.267324	0.0383179	0.0906732			0.402787	0.125799	0.159679								0.0317312		0.018242					0.761748	0.0288059			0.0448337				0.00329108	1.30174		6.55111	0.0348381
PACAP	Margil zone B- and B1-cell-specific protein	16322-10	Q8WU39	0.0421684	0.705301					0.212351			0.440782	0.122616		0.330134		0.0929572	1.81675		0.0478924	0.204075	0.0383709		0.0431095	0.0549186		0.0181872	0.0956765	0.0645765		0.0347858	0.065815	0.760375	5.51545e-05	0.102175	0.0187191			0.0124949	0.0847378		1.29915	0.982947	2.12548	0.0106658	0.0040088	0.0165565
UNC5A	Netrin receptor UNC5A	7975-97	Q6ZN44					1.08878			0.582756			0.409354					0.779135		0.235982	0.689331	0.164692										0.752686	0.449552	0.216261					0.27277			1.28432
LRFN1	Leucine-rich repeat and fibronectin type III domain-containing protein 1	7910-41	Q9P244	0.247214			2.2586	0.181219			0.828094			0.368364			1.14206	0.0717936				0.00709289					0.0211509	0.0238726			0.102035		0.230338	0.71753	0.0602156	0.055252	0.069526				0.0509879		1.28303		5.45421
TRML2	Trem-like transcript 2 protein	5736-1	Q5T2D2	2.12051	1.24894		1.10244									1.36163		0.291914	0.268282			0.122307	0.638183		0.0393479	0.0656863		0.0529971	1.66316	0.0167999	0.539682	0.111395		0.192805	0.181818	0.897025	0.0533585		0.0734968		0.137515		1.27784	23.9998				0.0178418
PTPRU	Receptor-type tyrosine-protein phosphatase U	8337-65	Q92729	1.44107	0.340882	0.143404	2.84931						0.963526	0.158058		0.760048	0.385942					0.0532289	0.0512207		0.151259		0.016429				1.25698	0.263979	4.90465	0.245548		4.96511		0.578184			2.5167	0	1.27736	1.44883				0.0681084
sICAM-2	Intercellular adhesion molecule 2	5486-73	P13598	0.544435				0.0248601							0.559715	1.27603		0.055721				0.822536							0.237473		0.61682	0.355863	0.176641			0.123936	0.0731047				0.194692		1.2756		2.03035	0.0312438
Nogo Receptor	Reticulon-4 receptor	5105-2	Q9BZR6	3.15748	0	1.89545	0.918244	2.36572			0.79335			0.270544	0.499818	2.78846		0.247379	0.840967			0.938352	1.88586		0.13302				2.05325			0.0207505	2.87112		0.143505		0.0357095	0.61686	0.494455	0.018946	0.0689378		1.27275	15.2615	0.56315	0.000230289		0.031311
ZN566	Zinc finger protein 566	12795-2	Q969W8	1.10664		0.0205883			0.927312	0.957986				0.261098		0.711129			0.423662	0.113988		0.505539		0.0502726					0.133789			0.0889062	0.638181		0.0951796						0.103584		1.27205		0.487711			0.031668
PLCG1	1-phosphatidylinositol 4,5-bisphosphate phosphodiesterase gamma-1	4563-61	P19174	0.550346	0		0.951981		1.98051e-05					0.633949	0.163502		1.47223	0.376503		0.0465684		0.0704015				0.357897	0.143685	0.0153852	0.0875522		0.209425	0.127062	0.942503	1.1294	0.0833768	0.266435			0.0284179	0.119239	0.343631	0	1.26246	1.00111	4.37881	0.014042
VPS28 protein homolog	Vacuolar protein sorting-associated protein 28 homolog	17155-1	Q9UK41					0.0495839		0.449259		0.0344163	0.0592947	0.319754		0.0804833	0.993546		0.802335		0.0775426	0.192455	0.0402824	0.0183567			0.017932	0.0485832	0.215796		0.266924		0.0690957	2.11112	0.0986842	0.00222041	0.0270201		0.00420649		0.0667112		1.25444		11.8577	0.034162			0.000515964
TRAF1	TNF receptor-associated factor 1	17747-45	Q13077	0.590578				0.10455				0.275451	0.0534819	0.321281	0.506452	0.0720455	0.517656	0.0062906	0.154048	0.00064754		0.0156975	0.00962463	0.00567912	0.0111739	0.102247	0.0453549	0.00265299	0	0	0.0557659		0.0510292	0.568103	0.00965891	0.0236533	0.0515838	0.0432776	0.0126886	0.0427516	0.232675		1.25385		6.49622		0.0524251	0.0145253
PSD1	PH and SEC7 domain-containing protein 1	13055-53	A5PKW4	0.088783		0.857072		2.17605		0.181595	0.0649463	0.316417		0.250223	0.135237		1.00978	0.206517	0.0860926		0.0518542	0.0326487		0.00099436		0.0200345	0.0225217	0.0155064	0.000871223		0.117634		0.0257206	1.84972	0.172981	0.0325845	0.000502678	0.00384834				0.0155165	1.25181		10.1655	0.00689009		0.00782257	0.00940967
C4a	C4a aphylatoxin	18821-9	P0C0L4|P0C0L5	0.0489307	0.501288			0.123823		0.118909				0.221351		0.0174453			0.345142			0.135802	0.309239	0.0172226	0.00579237	0.370188		0.0462228	0.111518	3.47588e-06	0.216749			0.152831		0.261185	0.00955134		0.110947	0.0365292	0.311123		1.24194	1.58717	0.876031		0.0308108	0.00434874
Galanin	Galanin	15390-3	P22466	1.27834	0									0.682167	0.413257		0.762216	0.111855		0.0781873						0.123694	0.10252	0.0299087			0.084912		0.436351	0.905653	0.0896853		0.0438315			0.0283439	0.141151		1.23605		6.6809
TITIN	Titin	11352-42	Q8WZ42	1.16608				3.19299	0.000919118	0.294006				0.199472			0.490096	0.233172	0.0665547	6.36992e-05		0.175319	0.0928849		0.0078323		0.145667	0.016207	0.223186		0.201889	0.14606	0.0445702	0.147757	0.12468	0.0519491	0.00248977				0.0137521		1.21531		0.979945		0.00167777
SLTM	SAFB-like transcription modulator	8320-5	Q9NWH9									0.0355777							0.14795				0.0121159				0.01943		0.109394	0.0651767				0.352543						0.0379739			1.21274		1.07364
EphB6	Ephrin type-B receptor 6	5078-82	O15197	3.54487	1.17324	0.290849	3.23121	9.19605		0.448594	2.64479		0.00164063		0.132603	0.284364		0.519509	1.67262		0.0293598	4.60803	0.586334	0.0399427	0.0805082	0.0803589	0.0495114	0.00455538		0.0205143	0.250249	0.0629089	0.412169	0.208802	1.10392	2.06662	0.0124855	0.195631	0.0111097	0.0813002	0.00432346	0	1.2112	7.76212		0.00811294			0.0163842
b2-Microglobulin	Beta-2-microglobulin	3485-28	P61769	1.30436	0.855351				0.364653	0.968054				0.356723	0.166813	0.493101			3.31792		0.205285	4.94298	0.0603755			0.122087	0.0104791			0.00654874	0.117341	0.414704	0.53428	0.289671	0.0799699			0.0989609	0.0532925	0.0651735		0.237119	1.19952				0.103001		0.0319003
CK-MB	Creatine kise M-type:Creatine kise B-type heterodimer	3714-49	P12277|P06732	0.496118	0.752796		8.88993	6.85072			3.2325							0.660591		0.0962354	0.166393	0.0159697			0.060147	1.02006	0.336061	0.0528522			0.242812	0.087749		0.0556434	0.395172	1.61828			0.220233		0.0951206		1.18934
HMGA2	High mobility group protein HMGI-C	19516-10	P52926	0.0527259						0.186173								0.00785864	0.246151			0.0840195							0.215895					0.334581									1.18498
FABP9	Fatty acid-binding protein 9	18194-18	Q0Z7S8	0.142929				0.246389		0.36303				0.364399			0.901365		0.0814997		0.0794825	0.142493	0.0177336				0.00479279	0.0602883	0.191457		0.150791	0.0017715		2.12982	0.174131		0.0329357				0.0223658		1.1829		9.3455	0.0149704	2.80894e-05
CD8B	T-cell surface glycoprotein CD8 beta chain	9310-2	P10966	0.205797				0.273886		0.428311		0.00334432		0.45892	0.12691		0.682702		0.1801		0.0842248					0.0420688	0.0775181	0.0168217	0		0.0978981		0.0369343	2.36802	0.23223								1.1777		7.65709	0.0278541	0.00133392		0.0323352
MIF	Macrophage migration inhibitory factor	8221-19	P14174	0.361333	0	0.0537915	1.03522	0.634715		0.00970105	0.207091		0.54176			0.0221188	0.11533		0.0012663		0.000248124	0.0132372	0.0147974	4.91982e-05	0.000959798	0.146582	0.00820456		5.43253	0.187142	0.0196127	0.0256627	0.0206149		0.322861	0.169224	0.0369684	0.0232671	0.0449244	0.00328312	0.424353	0.0285919	1.17517		0.405119	0.00375034	0.00356217
Pseudocholinesterase	Cholinesterase	15514-26	P06276	0.167915	2.55891	0.0448302	2.78453	0.347317		2.73174	0.776672			0.153896	0.160277	0.067179		1.1403	0.486342	0.00830127	0.138754	0.351698	0.0085925	0.0220455				0.108292	0.505884		0.162831		0.0893085	1.19192	0.115745	0.0834216	0.135738	0.0808211	0.0700048	0.015338	0.0625851	0.0402718	1.16684	21.4722	5.20666	0.0232552	0.0194675	0.0319515	0.0130726
RPAC1	D-directed R polymerases I and III subunit RPAC1	12939-1	O15160	0.0453746				0.23605		0.373685		0.00197904	0.0216888	0.400762			0.501646	0.0254832	0.553446		0.0709453	0.0874875	0.00206812			0.026071	0.0122015	0.0624495	0.0668896		0.149507			2.20891	0.199623	0.00333199	0.0219083				0.0275745		1.16353		10.7784	0.0210056			0.0293828
PRS35	Ictive serine protease 35	9983-97	Q8N3Z0	0.692468			0.606517	0.436328	0.000125671				0.000655065	0.680138	0.248268	0.100605	0.789992	0.863387		0.0440237		0.000277821		0.0102502		0.098233	0.000479979		0.508995		0.295982	0.208546	0.0400067	1.24927	0.140151		0.0320482	0.110869		0.0393464		0	1.16206		4.77831		0.00204385	0.000876494
PKDCC	Extracellular tyrosine-protein kise PKDCC	8664-36	Q504Y2	0.0597438	0	0.103574	0.305069						0.00817782	0.234679	0.0213449		1.17789	0.216112	0.00956829	0.0675488		0.105962	0.0050724		0.0204676	0.0437845	0.129909	0.068306	0.14199		0.089058	0.0723804	0.256472	1.09919	0.296908	0.00211085	0.0133715		0.00409367	0.000213388	0.180122		1.16025	1.06998	8.29595		5.48888e-05	0.00475602	0.00302103
AGR2	Anterior gradient protein 2 homolog	4959-2	O95994	0.765318										0.637878				0.572841	0.620091			0.106946							0.388043		0.0365718		0.394092	0.202638						0.130831			1.15916
CLC4C	C-type lectin domain family 4 member C	9094-5	Q8WTT0		3.53309					0.0508778									0.485192		0.006268	0.0454083	0.250005						0.345824	0.0917315			0.280977	0.122322				0.28483		0.0462591			1.15298
NPM1	Nucleophosmin	8870-38	P06748	0.720732	0									0.877449	0.482895	0.598688															0.47823	0.237398	0.294539		0.208724								1.14719					0.0864561
PIGR	Polymeric immunoglobulin receptor	3216-2	P01833	0.407927	11.1072	0.790883		0.408296					0.460277	0.163257	0.573982			0.604198		0.144137		0.451251	0.0861294	0.0263487		0.175197	0.0103682		27.2239	0.633286		0.0810443		0.461818	0.0817745	4.08831	0.205314		0.204137	0.120098			1.14675				0.0141559		0.0102064
GULP1	PTB domain-containing engulfment adapter protein 1	19180-38	Q9UBP9	0.218731				0.239516	0.000292875			0.495534	0.00257629	0.432285	0.0840291		0.638454	0.128593	0.0386606	0.172009	0.178977			0.00031106		0.0117079	0.0584382	0.0202706	0.132004		0.272371	0.10922	0.0129747	1.60716	0.149404				0.00137554	0.0067364		0	1.14674		9.67095	0.0198503	0.000881703	0.0140325	0.0262477
ALT	Alanine aminotransferase 1	16015-19	P24298	0.0419226		0.573954		1.25516		0.441853		0.00269307	0.0158915	0.311806			0.98274	0.000158798			0.0435014	0.00734555				0.0319092	0.01768	0.0289435	0.017347		0.0858273	0.0334728	0.00766415	1.56867	0.157322	6.09513	0.0141085					0.0177738	1.14468		8.66278	0.0119417		0.00358664	0.0434729
IL-18 BPa	Interleukin-18-binding protein	3073-51	O95998	1.54285		0.0807005				0.563727	0.759374		0.23114	0.122121	0.0636901	0.0602199			0.919529			0.353448	0.235178		0.0576578	0.00949904			3.81606	0.219464	0.148767	0.0451865	0.134756	0.245217	0.281898	0.276965				0.0233276	0.402179		1.14397					0.0209646
AMGO2	Amphoterin-induced protein 2	14134-49	Q86SJ2			0.0710801	0.129044				0.0201627			0.186978	0.217548				0.272505	0.0608976	0.0754203							0.0158187	1.20323			0.335555	0.13563	0.191303	0.67314	0.0787063	0.0662837					0.130724	1.14292	0.447461	2.01888		0.0209795
CD8A	T-cell surface glycoprotein CD8 alpha chain	15462-28	P01732	1.60644	5.97548	0.140408			0.72075	0.238744	0.278018					0.179758		0.195563	1.76256	0.121052		0.893577	0.046089		0.0414579	0.235513				0.108107	0.86048	0.255103	0.0953084	0.199515		0.0265183					0.233517		1.14257	4.04384	2.66844
sperm protein 10	Acrosomal protein SP-10	15301-24	P26436									0.191754		0.0369764				0.0956748	0.313305		0.107736	0.0650451				0.148848	0.0250437		0.0125245		0.0614102			0.636486	0.00492293	0.174131		0.0424793		0.0413175			1.1421		1.35448		0.0564466	0.0656325
CENPV	Centromere protein V	8817-29	Q7Z7K6	0.929371				0.134095	0.623362					0.312829		0.297945		0.207128	0.194329	0.0446826		0.146454		0.00104334		0.00784669			0.0701039	0		0.0169503	0.56008	0.714173	0.0591496	0.215254	0.000432862		0.108881	0.0128901			1.13935		2.4439	0.0463716		0.0370299	0.00210163
PAFAH	Platelet-activating factor acetylhydrolase	5015-15	Q13093					1.70281	0.0754404		0.974019		0.0539125			6.24935		3.25013	14.0256	0.021597	0.244836	0.100953	0.00436411	0.0685888					2.30552		2.23943	0.4837	0.0379046	0.169301	0.908156	0.178787	0.440331	0.0874787				0	1.12716			0.0287817
CLK2	Dual specificity protein kise CLK2	11327-56	P49760	0.249429		0.459862		1.81963		0.281427	0.315732	0.456931	0.0699544	0.409992	0.483912		1.77804	0.358824	0.000410652		0.069021	0.123106			0.00911619	0.0125541	0.000655983	0.0921941	0.0121139		0.15131			2.57179	0.113177		0.00207603	0.039597		0.00265259	0.0022834	0	1.12359		12.0519				0.0159362
DHX9	ATP-dependent R helicase A	10527-22	Q08211	0.347727				0.154988		0.736599		0.0450187		0.578171	0.153178	0.0930192	1.31676	0.00807313									0.091079	0.100644	0.107505		0.0755196		0.0454475	1.60122	0.131367	0.0418756	0.0248392	0.010495		0.026846	0.216246		1.12095		5.14049	0.0275729		0.00788559	0.0202125
AMNLS	Protein amnionless	4322-28	Q9BXJ7	0.136122	0										0.0520468		0.440478						0.045925		0.0592101						0.0715517		0.171219	0.000768208	0.051629	0.0648928	0.110972		0.107387	0.0531931			1.11922
Apo A-II	Apolipoprotein A-II	7127-3	P02652	0.0774859			0.333871							0.253266	0.108869		0.540341										0.0272588	0.0413227	1.1387	0.219712		0.0998289	0.0676598	0.273224		0.165045	0.0595559			0.0260469	0.515908		1.11822		10.2283	0.0413872	0.019564	0.00958522
CATF	Cathepsin F	9212-22	Q9UBX1	0.600659	0	0.0269626	0.846951	0.294497		5.52958e-06			0.0013687	0.046801		1.07642		3.30013		0.170505	0.0237167	1.06359	0.15856	0.0467772	0.029066			0.00562328	2.18767		0.36561	0.165145	0.0196735	0.552771	0.168238	0.0782307	0.265103			0.00540793	0.151274		1.10917	2.29937	4.74513	0.00286883	0.025825
IL-1F7	Interleukin-37	2723-9	Q9NZH6	0.138146				0.382157		0.388479		0.0883287		0.452211	0.207485		1.08549	0.0888295	0.0162407		0.0465602	0.013954				0.0165528	0.0361913	0.040158	0		0.177842		0.067563	2.05046	0.182478		0.0135983		0.021462		0.0977731		1.10881		9.82828	0.0203237	0.012424	0.00221646	0.00696976
CHST5	Carbohydrate sulfotransferase 5	7020-13	Q9GZS9					0.789152					0.28734	0.000640086	0.122312		0.341484	0.030748	0.0273284			0.0100052			0.0167262	0.00569809	0.0275573		0		0.0105472		0.00201404	0.221494	0.053645	0.0862361		0.0265934		0.0394095	0.00413339	0	1.10761		0.735072	0.0141623	0.00756369	0.0179209
ORC6	Origin recognition complex subunit 6	12389-4	Q9Y5N6											0.195711	0.181129	0.915205	1.24412		0.0548237						0.0760324				0.0807631				0.577425	0.393668	0.283062		0.140091	0.0696104			0.229398		1.1068			0.0241325		0.0613167
HPT	Haptoglobin	7905-30	P00738	0.0240114				0.737557		0.511762					0.174475	0.635969		0.405649	0.0498051			0.112891	0.123355		0.0520581	0.0834696	0.0225354	0.0137245	2.49715	0	1.54929	0.288129	0.0696366	1.99095	0.140317	1.2797	0.295742		0.0444697				1.10261	40.354			0.0191159
UXS1	UDP-glucuronic acid decarboxylase 1	8258-22	Q8NBZ7	0.0745278	1.83011			0.205146		1.04536												0.19835	0.102969				0.033313	0.096223	1.67102		0.42373	0.469521	0.161359	0.190569						0.144715			1.10207	0.642839	4.28097		0.0800775
IFN-lambda 2	Interferon lambda-2	4397-26	Q8IZJ0	0.249042				0.770233	0.0217902	0.391712				0.00717818			0.278712	0.027224	0.0502659	0.0118179		0.0499344				0.0523087	0.00465647		0.221617		0.00803159			1.00626	0.0750432	0.0310755		0.0401714	0.00924576	0.0254897	0.0379656		1.10119		1.17993			0.0610045	0.016278
CA115	Uncharacterized protein C1orf115	8366-19	Q9H7X2	0.371588		0.0603874							0.145426	0.176771	0.101981	0.5931	0.0381522	0.00839073	1.60957	0.0702074			0.0130842	0.00577789	0.0147415			0.0471028	0.0881498	6.01451e-07	0.0288267		0.223271	0.057265	0.068979	0.146149	0.0444808	0.00407017		0.0122941	0.187909	0.185741	1.10061		0.909015	0.000695921		0.0349076
C5a	C5a aphylatoxin	2851-63	P01031		2.13294			1.53569		0.251032						0.458923	0.329876	0.412176				0.295716	0.238687		0.102691	0.0729798	0.0657739	0.104634	2.11901		0.526773	0.45861		12.7091	0.000225152	0.709772		0.0119762	0.166224	0.0564078	0.25304		1.09707				0.043114
NOE2	Noelin-2	19377-14	O95897	0.548601	0.644928	0.316695	1.70624	0.607407					0.875798	0.0316651	0.485247	0.207946	0.0164288	0.873976		0.0372344		0.255843	0.937182	0.0196562	0.057713	0.0417548	0.0308108		19.2287	0.439375		0.0517305	0.202167			0.0155718			0.00515624	0.0909314	0.182978	0.0383901	1.09644	28.7298	0.370289		1.0333e-05	0.0104721	0.0107215
BAGE3	B melanoma antigen 3	6442-6	Q86Y29	0.528872	0.593754		0.897784	2.85215								0.789525	0.380931	0.528714		0.198566		0.0562471		0.297668	0.129704	2.73985	0.176197	0.421146	0.479738				0.921532	0.823291	0.950257	0.382139		0.116043	0.171699				1.09327		0.767665
CDN2C	Cyclin-dependent kise 4 inhibitor C	12521-3	P42773	0.0881537				0.0850175		0.257968				0.549002				0.279848	2.13016		0.104266	0.0660382					0.0356226	0.0646438	0.0932995		0.142403			1.15027			0.052615				0.0412628	0.0151014	1.09223		8.07371				0.0630251
iC3b	Complement C3b, ictivated	2683-1	P01024	0.407392					0.20006				0.409887	1.58226		0.662187			0.0534615			0.148558	0.149331	0.149986		0.184979			0.253593				0.878774	2.3977	0.230405	1.26062			0.0322351				1.09138	1.20711		0.0305257	0.0271187
AKA7A	A-kise anchor protein 7 isoforms alpha and beta	18399-1	O43687	0.456649										0.494465	0.148136		1.61529	0.00807653		0.0380229							0.0907376	0.0315956					0.18518	0.96643	0.124715		0.0344574				0.248923		1.08979		7.38503			0.0127263
SEPR	Prolyl endopeptidase FAP	5029-3	Q12884	0.319609	4.76342	0.0229022	5.79154	6.12032		1.10995	2.56307		0.359744	0.0301027		0.0896517		0.0431454	0.510675		0.0771444	0.379636	0.0337152	0.0256051	0.113264	0.185779	0.427465	0.0129563	5.30853	0.0558202	0.0318904	0.0474464	0.215763	0.653276		0.497209	0.0992625	0.342466	0.482604	0.0244222		0.300549	1.08963	2.01049	0.332754	0.0319325	0.0148387	0.00410047
AT131	Manganese-transporting ATPase 13A1	13659-36	Q9HD20	0.595841	0.589951			0.389064							0.99959	0.426494	0.102411			0.186404	0.138328	0.342522	0.318662	0.00232416	0.0968105		0.0638622	0.0288753	0.228373		0.104046			0.675466		0.857162	0.0988515			0.0529904	0.16092	0.0250953	1.08951		1.80797	0.0505108		0.0156385
SHBG	Sex hormone-binding globulin	4929-55	P04278	2.58046	7.44901		7.85016			8.37138	1.93836		0.0487921	1.14695	0.0156631	3.29677			0.625975		0.0923775	0.0736128	0.512413			0.110514	0.028158		1.42018		1.68618		1.79591		0.789173	0.307152	0.0492191	0.145991	0.114298	0.239663			1.08928	3.80892	1.17123			0.0305184
KLH13	Kelch-like protein 13	12463-7	Q9P2N7	0.100171					0.000824512			0.188062	0.000538966	0.208754	0.0749211		0.220601	0.399667	0.298878					0.014711	0.0424309	0.0233485		0.109452	0.0496115		0.255769		0.0435632	1.64987	0.0672782		0.0658683			0.015154		0.0347569	1.08813		7.66468		0.00209787		0.0263705
UPK3L	Uroplakin-3b-like protein	6633-43	B0FP48					0.466075		0.723934			0.00575612	0.108822			1.17533	0.115605	0.0475623			0.0473045	0.00143026		0.00225152	0.0151293	0.00526263	0.0700726	0.282146		0.195698			1.95715	0.0946765		0.00155172		0.00647271	0.0122685			1.08694		10.0992		0.00816045		0.0265968
PLTP	Phospholipid transfer protein	15475-4	P55058	0.084795	0.697595		4.13875	0.718121			1.36698				0.00060143	0.539336		0.0814264	0.06306		0.213134	0.305795	0.300689			0.0390041	0.0021667	0.013365	0.437462	0.030461	0.706451	0.957661		0.389413	0.488703	1.38231	0.0233863				0.0649768		1.08671	15.31	1.34805
KAD4	Adenylate kise 4, mitochondrial	17432-25	P27144	0.211501				0.262447						0.395472	0.00750908		1.1951	0.0282196	0.285887				0.0326673				0.0972528	0.0458273	0.0624363		0.0370275		0.149153	2.3422	0.321037	0.159008	0.0100236	0.0285058		0.0358528	1.88212e-05		1.07926		5.77814	0.0293045			0.0416245
Kallikrein 6	Kallikrein-6	3450-4	Q92876					0.302611	0.0908395	1.39878		0.310191		0.180448	0.0825121		0.1489	0.204397	1.32804		0.108799	0.0846046	0.00334261				0.0149918	0.066536	0.0647374	0	0.175787			2.19857	0.207069		0.0165584				0.0207161	0	1.07666		10.9121	0.022418	0.0185933		0.034244
Desmocollin-1	Desmocollin-1	10882-12	Q08554	0.308398	0			0.352998					0.198962	0.122728	0.237141		0.422619		0.176551	0.0171352			0.0189238	0.000361899			0.000778676		9.04221e-09	0.0546031			0.0921796	0.187544	0.0109193	0.139277	0.0192186	0.0232892		0.0185366	0.218153		1.07398		5.68573	0.00681344	0.0167294	0.0062308	0.00831472
Galectin-3	Galectin-3	3066-12	P17931					1.94082	0.469235	0.398019			0.522517	0.610768		0.676392		2.47754		0.148904	0.148863	0.863376	0.0317829	0.458098	0.0351634	0.0625171	0.298051		0	0.0743076	0.6016	0.899647	2.20826	0.155034	0.165365	0.103548	0.0301211	0.123195	0.15581	0.045939	0.116039	0.0926921	1.07084	12.3991	1.67156		0.078438
KCNG4	Potassium voltage-gated channel subfamily G member 4	13525-17	Q8TDN1	0.352994		0.430367	0.0756696	1.04763		0.201234	0.242754	0.0262543		0.116921	0.177801	0.0930635	0.171577	0.0103817		0.000946745		0.00871179		0.0047553			0.0112097	0.0474096	0	0	0.122747	0.0756443	0.118769	0.384318	0.00793835	6.82847e-07	0.103328	0.0269787	0.00315604	0.05374			1.07041		3.43773		0.0168996	0.00357031	0.0140334
FABPL	Fatty acid-binding protein, liver	11516-7	P07148	0.218468	2.15494			0.197045		0.35612			1.06217	0.288082		0.450014	0.0114846	0.328897		0.0939712		0.70902							1.76968					0.499513		5.83781		0.212938	0.108829		0.59888	0.22366	1.06973
RNF24	RING finger protein 24	9583-17	Q9Y225	0.127472	0.0734283											0.376919			0.107813										1.2328			0.0309047		4.01789		0.229585	0.0378153		0.0231767				1.068		10.4136
WFDC5	WAP four-disulfide core domain protein 5	6969-14	Q8TCV5					0.436124				0.534633		0.103292			0.481862	0.0829245				0.211746					0.0206583		0.0844214		0.147261			0.423278									1.06721		2.42191	0.0442958
MILK2	MICAL-like protein 2	12891-1	Q8IY33	0.0701476				0.322605		0.299426				0.4375	0.153835	0.0381845	1.30747	0.198424								0.0712406	0.0536669		0.371998		0.224049		0.0121577	1.6624	0.0431754			0.000130912	0.0135152				1.05832		9.53242	0.0447897			0.0192806
CPT1B	Carnitine O-palmitoyltransferase 1, muscle isoform	11709-29	Q92523	0.133106	2.03448	0.499733					0.515106					2.29624		0.164912			0.164603		0.00991618		0.00830337		0.0460809	0.200756	0.393232		0.746018	0.126941		0.0454496	0.203244	0.0909869	0.0280795	0.0780252	0.00578684		0.0651429		1.05586		10.8668
BOC	Brother of CDO	4328-2	Q9BWV1		2.25287		3.90143				1.64536			0.328455	1.05578	0.287802		1.95991	0.487819	0.0329687		0.0881233	2.22138	0.00921261	0.240808			0.0215468			0.0817656	0.13938	0.0814172	0.270881		0.0981354			0.0331458		0.242929		1.055	1.19669	0.770691		0.0140382	0.028943
Cadherin-5	Cadherin-5	2819-23	P33151	0.0327319	0.682152			4.38006						0.301157	1.73692			1.5719	0.885481	0.23529	0.10879	0.0454591	0.680717		0.125784	0.395705	0.0778262							0.494457		0.12472	0.120757	0.740336	0.0171815		0.0051246		1.05348	2.07704	25.7683				0.012817
IFN-aA	Interferon alpha-2	3497-13	P01563	0.0424396				0.261865		0.106078		0.206973		0.509138				0.541229	1.18878		0.11082			0.049495			0.0122862		0.0472623		0.0667741			1.40602			0.00111896	0.0834456	0.00966975	0.0709652	0.0776045		1.05091		4.84164	0.0211205	0.00564296	0.05017	0.00620135
XRCC1	D repair protein XRCC1	12535-2	P18887							0.184156								0.0817886	0.218388										0.0182689					0.252294							0.110716		1.05012		0.823035
SCUB1	Sigl peptide, CUB and EGF-like domain-containing protein 1	8989-40	Q8IWY4	0.861914	9.78241	7.52087e-06	3.44755			0.994651			0.501914		0.0132525		4.44711	0.561186	4.43088		0.0695396		4.1814	0.0285548	0.164794		0.0169932	0.158026	3.0381	0.528601	0.234617	0.334921	0.503778	0.157553	0.091549	0.0845747				0.0124493	0.201972	0.0096334	1.04993	1.23542	0.133403	0.0247728
p53 R175H	Cellular tumor antigen p53 R175H mutant	6168-11	P04637			0.0139104				0.0874892				0.0829166		0.0582909	0.735207	0.0824841			0.0648392	0.020316	0.0315946			0.0486252	0.0124071	0.107282	0.154191				0.137885	3.10259	0.014208	0.565334		0.0126576		0.0376966	0.0811757		1.04846		7.38871		0.0362743
IBPL1	Insulin-like growth factor-binding protein-like 1	7815-49	Q8WX77												0.205307	0.0244502			0.421888			0.0613791							0.00654641				0.239904	0.243108			0.0309757					0.0822141	1.0483		0.443097			0.0287431
NDRG4	Protein NDRG4	7934-11	Q9ULP0	0.861867	0									0.550322	0.194889		0.136611			0.049244						0.0964948	0.0821456	0.0245782			0.251743	0.123189	0.186012	0.142418	0.00404239		0.0170963			0.0323901	0.362874		1.04435		3.81166			0.013031
BMP RIB	Bone morphogenetic protein receptor type-1B	10550-37	O00238	0.15321				0.304413		0.36932				0.114182	0.120206	0.07935	0.694773				0.0108449	0.0660934	0.0146983	0.0313639		0.0595914	0.0127061	0.0316367	0	0.010059	0.0967358		0.148354	0.530501	0.0514309	0.0603136				0.00387109	0.0455404		1.04356		3.83883
ITI heavy chain H1	Inter-alpha-trypsin inhibitor heavy chain H1	7955-195	P19827	1.06692	1.00951	0.15396		2.2251	0.889354	0.200983				0.572356			0.0195423	0.0540825				0.0316646	0.0417786	0.0192482	0.0444876	0.0422698	0.00752316	0.0294414	1.79195	0.118744	0.348032	0.0579296		0.210014	0.619805	1.28674	0.0494143			0.181144	0.248392	0	1.04355	24.9324	4.8928		0.0335962	0.0324315	0.0109003
FXRD1	FAD-dependent oxidoreductase domain-containing protein 1	8017-23	Q96CU9	0.242374										0.298115			0.206175							0.0543763					0.0436552					0.108437	0.0346096								1.04318		0.528324
PEAR1	Platelet endothelial aggregation receptor 1	8275-31	Q5VY43	1.20694	2.05143					0.0472715								0.399421			0.296574	0.412644				0.0206244			1.62783	0.026921	0.191497			1.82217	0.0691449	0.555042	0.0865428				0.314763		1.04114	3.84797	3.42614	0.0084356
LCN10	Epididymal-specific lipocalin-10	13007-66	Q6JVE6	0.068822				0.229425	3.18964e-05	0.13537		1.13176	0.00170453	0.354236		0.0244405	0.818812		0.0922678		0.0422538	0.0914848	0.00630883			0.00285733	0.0353141	0.0688919	0.1644	0	0.174636			2.10342	0.156199	0.00378616	0.00946564		0.00264814	0.00373115		0	1.03745		10.0269	0.0210612	0.000489138	0.00330766	0.0451469
Lymphotoxin a1/b2	Lymphotoxin alpha1:beta2	3505-6	P01374|Q06643	0.254522	11.7673					0.924363	0.049529		0.47804	0.232569	0.328475	0.325341			0.379432		0.0965166		0.221033		0.0235941				0.0509895	0.0619681			0.0595023	0.985291	0.245335	0.130399	0.00163706	0.0590708	0.0302759	0.00926141	0.595563	0	1.03632		2.57827	0.0170456		0.0136051
SPIN1	Spindlin-1	18210-12	Q9Y657					0.387882		0.411174				0.232351		0.00808664			0.487075								0.0246041		0.651997					2.18596	0.074808								1.03501		6.56656
CD26	Dipeptidyl peptidase 4	15460-9	P27487	0.471918	1.00558									0.673501				0.676956	1.02235	0.114868			0.171257	0.0495745			0.0429881	0.111542	0.951564			0.154214	0.517275	0.0388889	0.187103	0.858896		0.120197		0.103844	0.158249		1.03421		3.71054				0.0729228
LDLR	Low-density lipoprotein receptor	13129-40	P01130	0.0202581	0	0.170141								0.0528433			0.154493	0.0930702	0.00105213			0.0479948	0.0234167	0.0213592			0.0142051	0.0514118	0.0344642		0.221433	0.0905869		0.335212	0.00931759	0.030708	0.0405575	0.00871698	0.0172863	0.0227277	0.0515657	0.00842932	1.0316		2.38999	0.0200571
AGR3	Anterior gradient protein 3	17342-13	Q8TD06	0.0678775	1.647			0.434708			0.253453				0.250499	2.25019		3.47465	3.55577			0.196034	0.0466496	0.175801	0.00646021	0.0367196	0.136918		1.1459	0.242847	2.71722	0.248671	0.835668	0.57994	0.0274765	2.30816	2.84645				0.223023		1.031		0.298281		0.0110581
HCCR-1	LETM1 domain-containing protein 1	5751-14	Q6P1Q0	0.112152	0	0.318951		0.0161624					0.0435034	0.281426		0.0378898	0.565716	0.0258718		0.0874625		0.0559778				0.0805457	0.0322631	0.0500251	5.79899e-08	0.0389594	0.0868508		0.0940926	0.270559	0.303292	0.139721	0.0429153			0.0418093			1.03091		3.05234	0.0051205		0.026872
UB2G2	Ubiquitin-conjugating enzyme E2 G2	9199-6	P60604	0.89913	4.17441		3.89396	4.3654			0.183125			0.998538	0.450278	0.461826		11.4513	0.140853	0.0236708		0.194725		0.0846963		2.30423	0.149572		1.05112	0.00440637	0.107625	0.018099	0.765988	2.2826	0.0550992	0.611382	2.97225	0.133996	0.0311408	0.0114782	0.145361		1.02756		3.65557			0.0117991
GDNF	Glial cell line-derived neurotrophic factor	5822-22	P39905	0.0975429	0			0.282782		0.061392							0.258692	0.0386227			0.0926188								0			0.0252763		0.791879									1.02621
RAB17	Ras-related protein Rab-17	11118-107	Q9H0T7	0.147437		0.602221		1.35013		0.0355744	0.0661631	0.733716	0.0179228	0.322688	0.216873		1.18145	0.0917302	0.0970161	0.102105	0.201721	0.065361	0.0060218		0.00174534	0.011894	0.0212797	0.0611491	0.0442225		0.206507			2.20012	0.223474		0.0113809				0.0485654		1.02023		11.825	0.0242291	0.00196167	4.49193e-05	0.0120963
RBM24	R-binding protein 24	11380-84	Q9BX46	0.109573				0.198367		0.34712			0.0529247	0.30045	0.457713		1.04554	0.0905556	0.0262477	0.229	0.126503						0.00893593	0.0419453	0.164205		0.189965		0.0847163	1.44926	0.175336	0.0205719	0.0192777	0.0308231			0.117221	0.0538716	1.01942		9.07839				0.0392949
PRP6	Pre-mR-processing factor 6	9581-4	O94906	0.0780466									0.557586	0.108655			0.153037	0.224395	0.245382			0.062562					0.0359744		0.0930092		0.227322		0.1046	0.94254	0.0439859			0.0155813			0.0515698		1.01655		8.10242	0.0547399
G3ST1	Galactosylceramide sulfotransferase	8696-15	Q99999	0.123397		0.649281		1.7946		0.119278		0.393627	0.0019642	0.331287	0.0621139		0.202268	0.00248257	0.749432		0.108608	0.186063				0.00418443	0.0234304	0.0667242	0.0480266		0.33756	0.00363361	0.0189728	2.3391	0.101209	0.0301288	0.00427532	0.00750654		0.00744026		0	1.01612		14.3089	0.0291556	0.00163412		0.0201063
HNRPQ	Heterogeneous nuclear ribonucleoprotein Q	4224-7	O60506	0.131918				0.303413		0.385439			0.0336175	0.469711	0.394892		0.657628		0.451582				0.0322082			0.108813	0.0076632	0.0774312	0		0.0726034		0.108201	1.05682	0.130904	0.142825				0.0144379	0.204408		1.01278		8.99998			0.00974779
ZN276	Zinc finger protein 276	14692-3	Q8N554	0.118158		0.691597		1.90919	0.0116057	0.0424979		1.30196	0.0104203	0.277964	0.142275		0.583895	0.00754347	0.26455		0.0583583	0.08464	0.00591454			0.00240421	0.0176052	0.0464818	0.110957		0.199889	0.00644235		1.93302	0.237821		0.00272239			6.33232e-05	0.0350519		1.01271		10.1486	0.0303955	3.53678e-05	0.000414759	0.0191826
QKI	Protein quaking	7253-6	Q96PU8	0.0547301	0	0.285797							3.93424e-07	0.0891527		0.0387715	0.319717				0.0269196		0.000779466	0.00155319			0.0849389	8.0404e-06	0.148072	1.94326e-08					0.192915	0.00631963	0.0132682	0.0576795					1.00714		1.11127	0.0398099	0.0188876	0.0551676
TNF sR-II	Tumor necrosis factor receptor superfamily member 1B	3152-57	P20333	0.331467	0.49758	0.070665	1.71078		0.0802139	0.62047	1.80266					1.93705		0.160432	2.87071	0.0565919	0.0475611	1.45303	0.33837	0.00461623	0.079497	0.156233	0.0187251		4.07225		0.230451	0.0498586	0.268212	1.61257	0.0410294	0.136631			0.125521	0.0593845	0.20209		1.00636	1.33594		0.0126705		0.0382538	0.00358533
Annexin V	Annexin A5	14158-17	P08758	0.00197222		0.00139474		0.614189						0.144291	0.369857	2.56344		0.214355	0.341558	0.117946			0.0985637	0.00273777		0.124752	0.135032	0.066501	0.422693	0.0461223	0.0363198		0.371701	0.434327	0.0689026	0.0382578				0.00564254	0.000238282	0	1.00587	5.33072	0.868516		0.0111291	0.0972611	0.00654439
IL-22BP	Interleukin-22 receptor subunit alpha-2	5087-5	Q969J5	0.135881	2.18453									0.320762		0.03602			0.472781	0.101759			0.427582	0.0206912		0.0397507			4.99775	0.152666					0.21156	0.0706584	0.0731142				0.097771		1.00574	2.06589	3.00962		0.0277405
ZWILC	Protein zwilch homolog	18302-204	Q9H900	0.206155				0.455417		0.648188			0.0221943	0.435372	0.0837896		0.93168	0.0625179	0.214537				0.0292406			0.0552684	0.0323149	0.0639515	0.153968		0.109369		0.0417743	1.92966	0.151808		0.0415628		0.00929616	0.00983074			1.00512		12.6699			0.0148006	0.0139563
Haptoglobin, Mixed Type	Haptoglobin	3054-3	P00738					0.400648		0.365326						0.377482		0.158232				0.0779551			0.014018	0.156983	0.0357373		2.22666	0.0070402	1.5551	0.263165	0.133577	2.4975	0.284189	1.0241	0.338216		0.0631648				1.00267	45.3673			0.031068
STA5B	Sigl transducer and activator of transcription 5B	16551-14	P51692							0.111029				0.301725			0.432549	0.072929	0.480139			0.0656347	0.0265307			0.053715	0.0109219	0.138986	0.433873		0.0634826			1.42614	0.0413618	0.121194					0.0873739		0.999084		8.10612	0.0384233			0.0395111
TXNIP	Thioredoxin-interacting protein	11682-7	Q9H3M7	0.659966		0.636568		2.12158				0.787562		0.334895	0.284039	0.101393	0.621505	0.0528243		0.00507331						0.134705	0.0587801	0.0351505	0.0174322		0.108366	0.0655428	0.130255	1.04831	0.173159	0.0244387	0.0315276		0.00109533		0.0885914		0.996237		6.92745	0.00908286	0.0071837	0.0113429	0.00639994
Urotensin-II	Urotensin-2	6020-52	O95399	0.180114				0.219619	0.00154054			0.526817	0.0220113	0.401805	0.249636		1.12913	0.0670908	0.0730354	0.115752	0.179206	0.0584599	0.0121175	3.83489e-05		0.0240632	0.0217926	0.0455875	0.0871284		0.260071			2.35837	0.195011		0.0195488				0.0647388		0.994002		13.031	0.0229983	4.33059e-06		0.015106
THS7A	Thrombospondin type-1 domain-containing protein 7A	11174-8	Q9UPZ6					0.234959						0.635201		0.173462	1.18759					0.175676	0.245541						0.352854		0.0734849			1.69776	0.104624	0.208124	0.127052	0.0269823		0.178887			0.992569		1.15283
CRTAM	Cytotoxic and regulatory T-cell molecule	7968-15	O95727	0.00599292	4.6105	0.11089			0.486064	0.586099	0.468276			0.0824062		0.255321		0.0643521	0.677205	0.0194615	0.0626674	0.0116807	0.118098		0.0242246	0.0453101	0.0151855	0.0299688		0.209647	0.359646	0.05971	0.103149	0.0196056	0.106692			0.0327074	0.0259841	0.0392793	0.324155		0.991661	4.81431		0.0105004	0.00892247	0.000157064	0.0128298
CC018	Uncharacterized protein C3orf18	6994-19	Q9UK00	0.349295									0.1513	0.549417	0.144832		0.461425	0.283616	1.02734	0.0158597						0.0451744	0.0956937	0.0744385	0.0570306		0.187623		0.160061	1.45228	0.100791		0.0507978				0.124516		0.978508		12.6595
HD-5	Defensin-5	16785-45	Q01523	0.4426	0.193882	0.624886	0.0631111				1.92627		0.0944895	0.30961		0.176063	0.0689485	1.39242				1.04289	0.548154	0.0552031	0.0312345	0.0917801		0.017049	4.08533	0.198142	0.595735	0.528169		0.134895		0.0370222	0.0956718						0.977913	0.595227	11.7066
PAK3	Serine/threonine-protein kise PAK 3	3387-1	O75914					0.189617		0.771036				0.496935			0.761331	0.192039	0.349829		0.0841716	0.178677					0.0238657	0.0620041	0.0943672		0.313418			2.4406	0.208782								0.973599		11.5866				0.0123011
Soggy-1	Dickkopf-like protein 1	16309-30	Q9UK85					0.0880975		0.295279				0.122913		0.0954412		0.551853	1.66948		0.0892893	0.0265768					0.0189272	0.0745824	0.52528		0.27453			1.27771	0.0363408	0.109174						0.169314	0.971133	0.458713	7.29413
SIA7F	Alpha-N-acetylgalactosaminide alpha-2,6-sialyltransferase 6	7228-2	Q969X2	1.97647		0.0347619	10.1098			3.09156				0.435717	0.0117902	0.187022		3.01742	1.22415		0.0397698	0.173949	0.17999	0.0961954	0.0928986		0.0885798		0.695713	0.0546786	0.339875	0.140183	2.8901	0.423793	0.0544702	0.0481414	0.0436742	0.0378135	0.00197186				0.970678			0.00750012		0.0204785
ADA15	Disintegrin and metalloproteise domain-containing protein 15	9956-7	Q13444		0							0.00912667		0.185325				0.0721709					0.00265739	0.0180375					0.353077			0.00250562		1.13275		0.401848	0.0256086	0.00630247					0.96995			0.097043		0.0145638
Nectin 3	Nectin-3	13557-3	Q9NQS3	0.824774	0		0.3169	0.136565						0.450799	0.351277	0.407945	0.281305	0.00120968		0.170143		0.0382409			0.0102848	0.074038	0.0535575	0.00995975			0.0334885		0.417823	0.168273	0.136639	0.0333608	0.0218737	0.00733432	0.0166961	0.0187034	0.104224	0.114368	0.969375		2.88638			0.0323805
IL-17	Interleukin-17A	9170-24	Q16552	0.212922						0.136928				0.00540662							0.0714548	0.0122408					0.0577043		0.295105		0.124005			0.222096		0.246828	0.0597397		0.0570548	0.0125874		0	0.966837		1.68917	0.0261532		0.0439579
WNT5A	Protein Wnt-5a	13268-45	P41221		2.67112	0.0359983	4.57006	0.709463	0.0706813	1.08576			0.126669			11.5856	0.0924702	44.6671		0.0217827		0.0860944	0.260027	0.00305762	0.0592404	0.227372	0.00909359	0.0055563	0	0.00958902	0.604882	0.0883159	0.262825	0.0258041	0.354017	0.0731983	0.20242	0.377557	0.0872762	2.90568e-05	0.0140362	0.009853	0.965929		2.15477	0.00149674	0.00409977
ACE	Angiotensin-converting enzyme	10714-7	P12821					0.263354						0.45082				0.129027		0.0554287	0.0324946		0.0391978	0.0508668		0.0721117			0.649546			0.115852		0.847132		0.152431	0.0274652	0.115638	0.012098			0.832695	0.964945	28.7119	7.60239		0.0187693
RELL2	RELT-like protein 2	6600-70	Q8NC24	0.572231			0.277514	0.0960841						0.179811			0.657982	0.131703		0.0256129									0.193482	0.0218683	0.0856681		0.145125	0.321565									0.964877		3.11278
SAP	Serum amyloid P-component	2474-54	P02743	0.543538	22.8037	0.565508		4.23817					1.30651	1.74912	0.257135	0.799441	0.81853	0.817104				0.109896	0.727501		0.0543899	0.0376467			0.183744		0.0755649	0.0363792	0.162012	9.92687	0.158109	0.614414	0.291571	0.045448		0.0431176	0.0545609		0.963988	3.78419			0.0166047		0.0119831
NEUL1	E3 ubiquitin-protein ligase NEURL1	13604-27	O76050					0.0490699		0.0894513				0.248439				0.0874608	2.42704			0.0335269	0.0291561				0.0158445		0.383025					1.16072	0.0139652	0.0976282							0.960286		6.51756
ALCAM	CD166 antigen	5451-1	Q13740	0.311672	10.2982			0.48244	0.223413					0.546648	0.217549			0.204232	0.660627			0.018144	2.17972	0.0317596	0.146276	0.0773097			1.64667		0.290052	0.0598094		1.07525	0.131728	0.998088	0.141204	0.00820487		0.0110572	0.201937		0.959907	1.48243	0.867693			0.0501109
OSM	Oncostatin-M	2693-20	P13725	0.0483435				0.475844	0.0412456	1.50772		0.125512	0.00053577	0.379896	0.190896		0.802718	0.0771153	0.209606		0.055475	0.0508069		0.0379794	0.00193516	0.0121303	0.0200182	0.0199274	0.0875559		0.0905333		0.0079931	2.09717	0.222918		0.00619235	0.00859161			0.0576911	0	0.959477		9.87317	0.0383	0.000549842	0.00182071	0.0210453
GIPC1	PDZ domain-containing protein GIPC1	19260-4	O14908				0.0209277							0.0181665	0.00842285			0.0468254	0.251245	0.0409153			0.0151713			0.0555089	0.0701872	0.0238704			0.225518			0.243656	0.0110688	0.0264407			0.0147903				0.958973		1.24465
DAF	Complement decay-accelerating factor	5069-9	P08174	0.257737	5.49738	0.423925				0.211537	0.176733		0.167813	0.11096	0.514636			0.0728661	0.485538		0.0219461	3.03669			0.0793656		0.0576027	0.0692618	0.0744611		0.888565	0.15946	0.98499	1.14215		0.145263	0.0929698	0.040595		0.0422429			0.955034	14.942				0.01422
CD244	tural killer cell receptor 2B4	5063-12	Q9BZW8		0.424601									0.0144855					2.28079					0.000362502					1.11299				0.258421	1.61999				0.0117777		0.0115761		0.119059	0.951847		1.71609	0.0269413	0.0241225
F209B	Protein FAM209B	7066-199	Q5JX69	0.0951067	0.126919	0.233173		0.00819236		0.0106311					0.315085	0.047013		0.0407901						0.0882113	0.000186293		0.0790125	0.00249749		0.00556599	0.145931			0.0215093		0.154001	0.0231587		0.00287402		0.087189		0.950995		0.464203		0.00606675	0.00297228	0.00225096
FGL1	Fibrinogen-like protein 1	5581-28	Q08830	0.158331	3.98361		7.36033	0.0794944		3.56704	0.0884055			0.385152	0.0358056	0.916573			0.461188			0.112571			0.0222903	0.0385299			1.63749	0.0120412	0.309693	0.0488952	0.914662	9.40036	0.0123078	0.677326			0.0892672	0.123324	0.0594201	0.0207315	0.950011	21.9073			0.0566207	0.0021287
ZNT3	Zinc transporter 3	9081-39	Q99726					0.391918				0.784832		0.106265			1.14846		0.0701627	0.00483136		0.0690031					0.000441259	0.130756	0.457802					1.34261	0.12419								0.949867		6.27246		0.0403734
SNX7	Sorting nexin-7	14245-195	Q9UNH6	0.145758				0.271099		0.0587931		0.557523	0.0152177	0.16529			1.39089				0.0486801	0.0476519	0.012202			0.0132126	0.0215776	0.0253631	0	0	0.029898	0.0099419		0.584488	0.0789843	0.0306771	0.0217774			1.45343e-05	0.174297		0.947505		3.30213	0.0950145	0.0144194	0.0205189
IL-9	Interleukin-9	5834-18	P15248	0.463652	0.987833		0.295626		0.0213634					0.0131259				0.249132	0.434257				0.0546662			0.0393292	0.0379706	0.047955	4.07809		0.126655	0.203662		0.078543		0.520908	0.0922788				0.104199	1.61732e-08	0.94687	0.816106	2.28153		0.010417
Aldose reductase-like	Aldo-keto reductase family 1 member B10	16081-38	O60218	0.0126557				0.806575	0.0125587	0.628539				0.0169104	0.221858		0.254423	0.0415299	0.698764			0.0312314		0.068837		0.00633783		0.0285565	1.01932			0.00208543	0.0608292	2.39762	0.0552835	1.09329					0.0678186		0.944919		10.738		0.00596329
PT117	Protein PET117 homolog, mitochondrial	19303-64	Q6UWS5	0.0224359				0.020572		0.793498	0.361117			0.193463					0.402357		0.197625	1.72635						0.0421605	0.699381				0.141878	0.59382	0.094958	0.0299918	0.0681795	0.113113	0.0103767				0.939549		2.55035	0.0211158
IL-1F5	Interleukin-36 receptor antagonist protein	18375-28	Q9UBH0					0.177855		0.232273		0.0742832	0.0175812	0.380374			0.149156		0.857775		0.14054	0.181828					0.0335861	0.06302	0.200653		0.501066			2.32089	0.124063			0.0185644					0.935277		13.6853	0.0334622			0.0145758
Collagen alpha-3(VI)	Collagen alpha-3(VI) chain	11196-31	P12111	0.757789	3.58705		0.313864	4.34626		0.871041	2.2847					1.24543		0.000477409			0.691418	10.5152	0.155993		0.0963626	0.992625			0.726588			0.716035	0.196211	0.492092			0.047809	0.523207			0.1321	0.312366	0.933409
PTN	Pleiotrophin	3045-72	P21246	13.3286	11.3357			0.0854864					0.251406	0.48367	0.459611					0.19669		0.389955	0.14149	0.0276587			0.0583601		1.3619	0.108644	0.112485	0.244054	0.107339	0.200349		0.0370807				0.0452533	0.261072	0.331962	0.927715	1.36129	0.451794
MYP2	Myelin P2 protein	15422-12	P02689	0.061543	0	0.433428										0.0819966		0.0317635	0.0616127				0.0728207	0.00120483	0.00574053	0.063382	0.111794	0.0274803		0.0233905				0.0333962	0.0847404	0.0169977				0.0155229	0.0232657	0.0329993	0.927682				0.109782
SCN2B	Sodium channel subunit beta-2	8353-15	O60939	0.323702	0.451752			0.269845		0.840734	0.482376		0.864398	0.116417	0.242888	0.153986							0.153012										0.309722	1.15835	0.427199						0.325589		0.926711		4.61285		0.0296379
RA51D	D repair protein RAD51 homolog 4	12554-10	O75771	0.336967	0.600637			0.162148	0.14664			0.173714						0.385939	0.0106594				0.123872			0.00621955	0.0107379			0	0.0334268	0.00917415		1.17099		0.302612	0.00183095		0.0101025		0.202693	0.0771454	0.926471		3.14281		0.0201216
TM157	Membrane protein FAM174A	6597-24	Q8TBP5	1.90322	0			0.556522	0.0566117							0.51643		0.0660488						0.133583		0.0322132			2.73772	0.550944	0.0563371			0.336839	0.085697					0.0516934			0.925741		14.9232	0.00664888	0.0301451	0.015144	0.0452712
DB132	Beta-defensin 132	9022-49	Q7Z7B7	0.335415		0.536147		1.85906	0.00192747	0.0476406		0.572432	0.00743157	0.360197	0.353826		1.60746	0.20273		0.069847	0.155974	0.113899				0.0236267	0.0237223	0.0849931	0.0410657		0.162391		0.0591114	2.43193	0.233979		0.0243673	0.0237459	0.00194433		0.0575606	9.87076e-09	0.925075		10.8142	0.0238326		0.00011934	0.0175564
Cadherin-11	Cadherin-11	7763-25	P55287	0.471181				0.544664						0.784977			1.14517	0.263425										0.0113507	0.28752		0.104152		0.66172	3.01787	0.145338		0.0496925						0.919052		6.55569
kallikrein 12	Kallikrein-12	3199-54	Q9UKR0	0.0406366				0.465281	0.0741702	0.494157		0.000114343		0.258719			0.175294		0.710599		0.131537	0.206346					0.00926937	0.0385929	0.289409		0.19189	0.00143701		2.2877	0.229807								0.916966	0.838033	10.7368	0.0235178	0.00306935		0.0258935
MPIP1	M-phase inducer phosphatase 1	11548-84	P30304	0.0235301	0			0.0492116			0.0221956			0.173165	0.0240389		0.0382023	0.112501		0.0356444		0.0228222	0.0369325	0.0103116	0.0360319	0.00478749	0.0422743		0.348205	3.21667e-08	0.00324555				0.0314895			0.000381482		0.0313277	0.218208	0.0434075	0.916881			0.0247215	0.0109281	0.00279992	0.0118633
Holo-TC II	Holo-Transcobalamin-2	5584-21	P20062		2.40502	0.0176287	0.163752	0.346					0.000293019	0.0031806		0.0936701						1.15405	0.067234		0.0339998	0.0457709	0.0328847		2.06412		0.511995	0.0480186		0.037253		0.0948421	0.270241		0.0113467			0.0314642	0.916333	31.4565	5.60084			0.00113582
MPZL2	Myelin protein zero-like protein 2	9372-157	O60487	0.0769482				0.173608		0.00192477		0.750601		0.523617			0.258408	0.11632	0.615187		0.0486712	0.248313					0.00288471	0.0200044	0.0561654		0.10832			1.67819	0.262043								0.910152		13.931	0.0359616	0.0036376		0.0277154
a2-Antiplasmin	Alpha-2-antiplasmin	3024-18	P08697	4.61107	3.22624	0.226488				1.4484	0.4175			0.30256	0.381684	0.0278396	0.370917	0.0274491		0.0479903		1.45766	0.136681		0.0631555	0.0367748	0.0194476	0.0257703	2.31564	0.0989046	0.00135668	0.0988561	0.00430335	1.25398	0.511516	0.0501762	0.0494251		0.302423				0.906574	4.19145				0.00382162
PTK6	Protein-tyrosine kise 6	3832-51	Q13882						0.00393792	0.116417				0.0142526				0.00171435	0.257319			8.85882e-05	0.0362844		0.0355117		0.141578		0.0541526	0.00908467				0.885034	0.16516					0.0214605	0.0223737		0.906529		1.48146
SCAR3	Scavenger receptor class A member 3	11292-13	Q6AZY7	0.350203				0.176678					0.14622	0.413439				0.0087767	0.55716				0.0217619		0.043605			0.041777	0.480651		0.159446	0.186524		1.16452	0.0305876					0.031395			0.905088		9.84999
JAG1	Protein jagged-1	5092-51	P78504	1.8421	0.53839	0.307564								1.2658	0.644874		1.364	0.17385				0.10509	0.206338	0.0379541		0.0871518			0.739112			0.132572	0.513313	1.21684		0.0631913				0.0561217	0.284792		0.903236		1.3204
C1q	Complement C1q subcomponent	2753-2	P02745|P02746|P02747					0.034574								0.823176		0.132629	0.0843045			0.000420755	0.213104	0.0194731	0.0264177		0.00240365	0.0119428	0.78485		0.394101		0.164607	0.10554			0.0592756	0.0250042	0.00601013		0.0503971	0.059841	0.896942		5.88697		0.00891474
CHSTE	Carbohydrate sulfotransferase 14	7262-191	Q8NCH0							0.117954							0.0596557										0.0668037	0.0514149	1.86742e-08					0.948431		0.110089	0.0661306				0.126851		0.895029		2.14347	0.024916		0.0182871	0.0173844
GPD1L	Glycerol-3-phosphate dehydrogese 1-like protein	12420-10	Q8N335	0.140104		0.471939		1.55232		0.725081		0.00487035	0.0454267	0.280579	0.30884		1.24702	0.177508	0.0134936	0.034596	0.17024	0.0999471					0.0513236	0.0843561	0.150453		0.330892			2.32045	0.0722805		0.0544091	0.0437502	0.008846		0.0280645	0	0.893773		10.977	0.0204908		5.16017e-05	0.00462709
PSG2	Pregncy-specific beta-1-glycoprotein 2	6405-74	P11465		0.300951			0.0623618	0.064593	0.55533		1.32576		0.0304869			0.26112	0.0152358	0.0174824		0.109319	0.00787733	0.00434044	0.0088008	0.00288343				0.142835		0.0664104		0.00315395	0.708037	0.0140588	0.0365033	0.00934268	0.00433517			0.00337354	0.0771001	0.892805		1.01435	0.00566853	0.0259006
TMM85	ER membrane protein complex subunit 4	13516-46	Q5J8M3	1.88877	0.452161		0.262167								0.439601	1.00307	0.105345	0.233754				0.627004	0.541874							0.0382549	0.532658			0.183928	0.398008	0.720861		0.185478			0.359548		0.890188		33.0353				0.0129393
ETFA	Electron transfer flavoprotein subunit alpha, mitochondrial	17435-43	P13804		0.718531					0.166529				0.203162	0.281171	0.835376		0.0537233	1.35653				0.0319097			0.10779	0.0751675	0.0891708	0.470122				0.329906	0.464823	0.0623903	0.0510935	0.0535659	0.0397821	0.0184697	0.0766045			0.88997	7.51807	6.28027		0.0476596		0.0213956
COOL-1	Rho guanine nucleotide exchange factor 7	13932-45	Q14155	0.242638	0.311767		0.0290618	0.101297		0.151611		0.735298	5.31308e-05	0.479314		0.0199132	1.09654	0.230384		0.096833	0.09217	0.000241383	0.0553334	0.000169864		0.00845393	0.0957329	0.0158338	0.110857	0	0.120341	0.0545396	0.023913	0.343228	0.0316692					0.00854002	0.199395		0.889003		5.99171	0.0270183	0.00254552	0.00623581	0.0182027
LD78-beta	C-C motif chemokine 3-like 1	2783-18	P16619	0.0106351			0.10324	0.490997	0.0125059	0.600722		0.00391102	0.00383542	0.276463	0.336549	0.137134	0.226343	0.206454	1.05528	0.0418763	0.144581	0.0238174				0.0422628	0.000194263	0.0703315	0.0288907		0.140759		0.0307025	2.35485	0.360325		0.0201848		0.0215667		0.118531		0.886235		10.7108	0.00930185	0.0172265	0.00713442	0.00675742
TECK	C-C motif chemokine 25	2705-5	O15444					0.293409			0.0286795					0.864951		1.99042	1.02814			0.0401572		0.267715		0.0580997	0.116753				1.05153		0.855336	0.0792454		1.65257	1.24391		0.0282845		0.0294593		0.883466	27.5225	2.67437
LSM4	U6 snR-associated Sm-like protein LSm4	16854-17	Q9Y4Z0	0.23667				0.371453				1.04336		0.30449	0.411684		1.9043	0.221355				0.0605902	0.0421421			0.0778258	0.0384522	0.129907			0.163576			1.82814	0.116447		0.0252878	0.0533596			0.127386		0.883183		10.4145				0.0090366
DAG1	Dystroglycan	8369-102	Q14118	0.286242	2.17427			0.727505											0.276314												0.0983528		0.26814	1.62939									0.882814
IDS	Idurote 2-sulfatase	3198-4	P22304	0.759695		0.0481666							0.183799	0.341254	0.747102		0.361277	1.57437					0.375567						0.471467			0.269364	0.558011	2.37912	0.0475054	0.128224	0.0989822		0.193945				0.882149		2.29271
ULA1	NEDD8-activating enzyme E1 regulatory subunit	18177-49	Q13564	0.0437839	1.43882	0.0391525							0.194146	0.143691		0.015026		0.0141324	0.812833			0.0858048	0.0423993	0.0338957	0.000709424	0.383352	0.00680393	0.0120541	0.255038		0.0319077		0.205024			0.0198368	0.0479916	0.0685818	0.0202186	0.00666071	0.0563493	0.0131412	0.880863	0.555714	0.47781		0.0116109		0.0133018
KTDAP	Keratinocyte differentiation-associated protein	5739-75	P60985	0.387232										0.130428		0.0721707			0.237444				0.0719979	0.00217167									0.0878194	0.0662455	0.0226006	0.0511717		0.0156689			0.104469		0.877858		4.1033
TM1L2	TOM1-like protein 2	19356-20	Q6ZVM7	0.048303				0.188385		0.469812				0.396404			1.0178	0.166287	0.163577		0.0626622	0.0661442					0.0330085	0.09504	0.188993		0.192899			2.13446	0.170778		0.0208956				0.044437		0.874357		11.4446	0.0220845			0.0163066
PAXI1	PAX-interacting protein 1	12894-3	Q6ZW49							0.191644			0.182854	0.522733	0.227262	0.0287459	0.588356	0.409395				0.184269						0.032859	0.269756		0.0483541			1.79504	0.241504	0.0438159	0.0166892	0.0477764		0.085502			0.874012		5.41409	0.0292066
MOG	Myelin-oligodendrocyte glycoprotein	15619-49	Q16653	0.191371	0	0.0531446			0.00619262					0.195012				0.243254	0.368578	0.000808438			0.0313701		0.108982	0.0768195	0.0808524	0.00968212			0.0148959		0.269045	0.0542564	0.000515572	0.0767345	0.00814549	0.0663243	0.00154714	0.0348999		6.43552e-08	0.873557		1.0972		0.0257083		0.00661707
PK3CG	Phosphatidylinositol 4,5-bisphosphate 3-kise catalytic subunit gamma isoform	3391-10	P48736		0.300822								0.110642	0.404102	0.0914197		0.786012	0.0294753	0.254475	0.0298459		0.0286802	0.0713726			0.179696	0.0393484	0.0153906	0		0.0347054		0.0976459	0.433143	0.0486168	0.162572	0.0259736	0.0460564			0.535166		0.869703		4.74778		0.0160408
WFD11	Protein WFDC11	7969-163	Q8NEX6				0.000433965							0.02422			0.108526	0.0279438	0.0329621		0.0226073	0.142258	0.00747981		0.0768015	0.0376975	0.0645249				0.0486122			0.0617023		0.107834							0.869311			0.000123513
PCDH9	Protocadherin-9	10558-26	Q9HC56	1.62621	2.86942		0.508415	0.836227						0.313107	0.577634		0.211457			0.0396011			0.497154						4.8174			0.0483929	0.0576973	0.0234036	0.0961526	0.124687	0.111526			0.027177	0.294403		0.865257
TIM-1	Hepatitis A virus cellular receptor 1	9021-1	Q96D42	5.69447	0.25711	0.0293436							0.111624	0.316733		1.25242		0.803058	0.232914		0.0918253		0.0361063		0.0412426			0.00366207	2.26158	0.261981	0.0892951	0.00465084		0.0923041	0.0580499	1.13538	0.0198433	0.0276243	0.0592636	0.00296629	0.171011	0.338163	0.865061	9.56172	0.934304
CD48	CD48 antigen	3292-75	P09326	0.155066	1.59813					1.00987	1.20241			0.78066		0.911273		1.17471		0.15245	0.00043047	0.414344	0.0827417	0.0650038				0.0313532		0.198703			0.199261	0.0404812	0.131778	0.128657			0.0100572	0.0978044	0.202067		0.865016
IL-22	Interleukin-22	2778-10	Q9GZX6		1.58528			0.156035	0.361964										0.329911			0.0360475			0.0691629	0.197395			2.07857	0.404573	0.0884816		0.0160162	0.113408		0.184435			0.0470209	0.0244313			0.863753		0.586998		0.0251667
SIA7B	Alpha-N-acetylgalactosaminide alpha-2,6-sialyltransferase 2	7823-22	Q9UJ37	0.139576		0.640154		1.41602		0.105737	0.063442	0.503566	0.0175489	0.240619	0.258045		1.44067	0.124581	0.0370746	0.00129477						0.0238038	0.0302613	0.0903732	0.0952521		0.149191		0.0607291	1.90907	0.303405		0.0308201				0.059226	0.0181105	0.862907		10.6501	0.0317008	0.000494178	0.000538368	0.0114214
SELPL	P-selectin glycoprotein ligand 1	11266-8	Q14242	0.380885	0.192526		6.17964			4.44943	0.0729028			0.270685	0.0261027			0.275162	0.825974		0.167227	0.327732	0.282021	0.013316	0.014524		0.00938197	0.0250816			0.0669744		0.109677	0.113577		0.0714785	0.0405481				0.155951	6.8365e-07	0.862596	1.57512	3.16413
DRR1	Protein FAM107A	2760-2	O95990	0.214413	0.634848		0.566337							0.856921			0.412123	0.160047	0.413429		0.0789026	0.00279326					0.14673	0.0231939	0.0559878				0.328479	0.513005	0.314823	0.145183	0.00105144	0.032443		0.127022	0.190208	1.66404e-08	0.861692		4.13709		0.0243956	0.0119268
Lymphotoxin b R	Tumor necrosis factor receptor superfamily member 3	2636-10	P36941	0.0292942				0.433722	0.161279	2.04667		0.435124	0.000259505	0.269332	0.105924		0.591359	0.068254	0.32825		0.0890953	0.126095				0.00302975	0.0108938	0.059986	0.138387	0	0.207986	0.00153242	0.00683331	2.42112	0.265402		0.00462363				0.0278339		0.861155		10.8526	0.0240705	0.00513055	0.000346265	0.0192543
SIG12	Sialic acid-binding Ig-like lectin 12	8352-26	Q96PQ1	1.20991			9.412	1.11991		3.53224	0.12351			0.182191	0.398462	1.08539		3.1256		0.159186		0.963665	0.120861	0.104125	0.106869	0.0349428	0.144028				0.446598		2.92585	0.22649	0.423915	0.0826972			0.156798	0.227771		0.141148	0.860901
M4K3	Mitogen-activated protein kise kise kise kise 3	8978-30	Q8IVH8	0.191552				0.0532068			0.285494	0.374376					0.252673		0.248693	0.03049		0.0898192					0.0225676	0.0339191	0.114184					0.108794		0.0883465	0.0351857	0.0232932			0.110983		0.859417		0.586807	0.0211739	0.0189899
MGT4A	Alpha-1,3-mannosyl-glycoprotein 4-beta-N-acetylglucosaminyltransferase A	9392-43	Q9UM21	0.298611					0.322769					0.371279		0.00215917	0.554493	0.110058			0.016156		0.00014757			0.048084	0.162029	0.0409266	0		0.0899244			1.35207	0.028078	0.0326715			0.00603572	0.0163204			0.859018		6.66835	0.0303442
DB129	Beta-defensin 129	8347-222	Q9H1M3	0.326135	9.40005e-09	0.00451964	0.506492					0.624313		0.0858109	0.100466		0.510276	0.0254099	0.0132705	0.00585701		0.0575588	0.0632633	0.000633388		0.0839095	0.0162703		2.97507e-06	0	0.0157734		0.100268	0.57204	0.0424489	0.0196602	0.00736282	0.00438566	0.00211011	0.00111654		0.0373001	0.858197		0.995886	0.0199119		0.00104113
STX2	Syntaxin-2	7738-299	P32856					0.59004		0.237871				0.0815956			0.0632804					0.158137	0.106031	0.0034318	0.00691559	0.0300694	0.00554845	0.037947	0.370882					0.740754	0.122218	0.637189	0.0548986						0.856947		17.1404			0.0219252	0.0343636
MTND	1,2-dihydroxy-3-keto-5-methylthiopentene dioxygese	12457-10	Q9BV57											0.148505										0.192046		1.66495		0.0524153	0.136742			0.0146867	0.189077	0.0607404		0.682365		0.0132411					0.854867	1.18751	3.29713			0.0161447
RGS8	Regulator of G-protein sigling 8	11666-72	P57771	0.0513912				0.210634		0.736927	0.320755	0.152591	0.0400951	0.270368	0.46798		0.481369	0.350067	0.761178	0.0860124	0.166848	0.0719498			0.000374864	0.00911228	0.026345	0.116969	0.28477	0	0.196363		0.0398642	1.79465	0.281397		0.0390989	0.00707841		0.000612981	0.0783734	0.00375576	0.852341		10.2618	0.010668	0.000696454	0.0004073	0.0119174
LRP4	Low-density lipoprotein receptor-related protein 4	19558-10	O75096	0.121427	4.09652		1.37636	0.381605						0.175017	0.740477	0.0118698	0.27734	0.113879					0.23357		0.0554125	0.0170832			0.378834			0.0657798	0.11961	0.224981	1.11554	0.0212985	0.140657				0.18477	0	0.850436	8.79754	0.479233	0.0956699
HSC20	Iron-sulfur cluster co-chaperone protein HscB, mitochondrial	19316-2	Q8IWL3	0.0981175				0.101534		0.281528			0.0574886	0.697954			1.0253		0.223002		0.0417647	0.106986					0.0332987	0.067184	0.308306		0.241348			2.69476	0.240697		0.0229181				0.0399862		0.84911		11.4573	0.042201
IGFL3	Insulin growth factor-like family member 3	6961-14	Q6UXB1	0.0552793				0.34031		0.39224		0.0324887	0.00491741	0.397018	0.131589		1.24003	0.154697	0.212504		0.11106	0.0495685	0.00256689				0.0181369	0.109702	0.0457047		0.13282			1.79702	0.115706		0.0221607				0.0668617	0	0.848729		11.5476	0.0201127			0.0125231
VLDLR	Very low-density lipoprotein receptor	18938-3	P98155	0.123246				0.408446	0.104459	1.65291		0.297844		0.305065	0.144383		0.841034	0.0550182	0.16132	0.00234799		0.0660975			0.00617695	0.0115923	0.0300569	0.0497242	0.0502708		0.181268		0.0318739	1.84436	0.22046		0.00282933	0.013131		0.00376304	0.095691		0.847772		9.53634	0.0131687		0.00442035
RSPO1	R-spondin-1	16614-27	Q2MKA7	3.52171	5.58713					0.367706	2.062			0.897924				0.45851	0.906369			0.8246	0.0942947			0.110139			2.57183	0.189331	0.147086		0.317923	0.100827	0.252884	0.2195	0.0872875	0.0538908			0.174624		0.847419	3.29847
Glutathione peroxidase	Glutathione peroxidase 1	15591-28	P07203	0.0624261	0			0.238961		1.72833	0.354942			0.199966							0.113427	0.0899892	0.0416874			6.34931			0.183153		0.110395	0.0728096			0.285738	0.442361	0.358048	0.0547268			0.225694		0.847078				0.0650712
BMP-8	Bone morphogenetic protein 8B	15668-19	P34820					0.157377		0.00399767		0.918598		0.426929			0.786348		8.04373e-05			0.0455469				0.00696514	0.0181643		0.147339		0.248923			2.47419	0.208245								0.846996		10.8332	0.033304
MOCS3	Adenylyltransferase and sulfurtransferase MOCS3	14229-5	O95396	0.0859701				0.317491		0.589044		0.0139391		0.261172	0.231384		0.464375	0.0256102	0.535232	0.00203142		0.0572448	0.0395952				0.023103	0.0690441	0.141249		0.0728253	0.0282335		1.67177	0.130054		0.0721848	0.00629488		0.00239685	0.060484	0	0.845462		9.25964	0.0234882			0.00811425
Marapsin	Serine protease 27	15535-3	Q9BQR3	0.471523			0.281722	0.360316			0.321152			0.0202653	0.0341623	0.0178496	0.0142079	0.0726463		0.000236289	0.134666	0.842712	0.14127		0.0474387	0.0538879	0.000874194		0.856897	0.0628599		0.0585376	0.384621	0.47179	0.0596753	0.0204878		0.00917608	0.00550882	0.0358493	0.056297		0.845051	2.13554	22.1608		0.0098817	0.0406143	0.0187967
T185A	Transmembrane protein 185A	14633-26	Q8NFB2	0.0927345				0.266		0.168618		0.110469		0.419382	0.320947		1.09485	0.046325	0.0279389	0.12795	0.229527	0.0245679					0.0123142		0.259672		0.204751			2.36904	0.187947		0.0383083				0.0848187		0.843943		9.37156				0.0161781
Angiotensinogen	Angiotensinogen	3484-60	P01019	0.363442	8.70569	0.0930578					1.08504			0.0182556		1.83555		3.54659		0.0337551	0.304423	0.13925	1.18898	0.105832	0.0207801	0.175143	0.0261821	0.120564	1.9772	0	0.767275	0.700598		0.464108	0.80417	0.150991		0.0699897	0.0562896			1.19649	0.843508	2.69611	0.208971		0.0057778	0.00193588
ZNF18	Zinc finger protein 18	11372-2	P17022		0.445954								0.136668	0.301	0.0209275	0.214512	1.71918		0.0665594	0.0486092		0.0279303	0.0333777		0.0249735		0.0165279	0.00465217			0.134836			0.134064	0.0145552	0.0615583	0.30565	0.0218215		0.00402876	0.312667		0.84349		3.61313		0.00465482	0.000318267
MTMR1	Myotubularin-related protein 1	11167-6	Q13613	0.578206		0.730258	0.0209167	1.60897	0.00307978			0.342204		0.305192	0.164442	0.130249	0.568013	0.016044		0.05089		0.0625455	0.00175394	0.00626816	0.00694819	0.105496	0.0410263	0.0253538		0.0302019	0.0652978	0.0531697	0.238133	0.752657	0.193933	0.00534535	0.0416379	0.00139359	0.020365		0.0833537	0.163425	0.842227		5.20319		0.000863507	0.0171427	0.00705677
C5b, 6 Complex	Complement C5b-C6 complex	4482-66	P01031|P13671	0.642457	0			0.376741						0.228129	0.389139		0.0807956	0.29835				0.390284	0.418174	0.0011949	0.155041	0.148018	0.156367	0.177372	0.59673	0.0893186	0.089017	0.118139	0.0251577	10.0799	0.453227	0.60766				0.0352381			0.841695	3.89789	0.36067	0.0318335	0.0424693
COX42	Cytochrome c oxidase subunit 4 isoform 2, mitochondrial	7850-1	Q96KJ9	0.283579				0.187581		0.515577			0.0216783	0.441132	0.164377		1.06894	0.0158812		0.0135339						0.0421047	0.0350638	0.0552016	0.055658		0.265287		0.132287	1.97885	0.230136		0.0412321				0.0944532		0.840262		12.5185	0.0288509	0.00966912		0.0171256
ZO1	Tight junction protein ZO-1	12001-7	Q07157					0.510131		0.302642				0.00964897			0.806415		0.00381583			0.0439681	0.0404325						0.0858825		0.200523			1.24847	0.060553								0.836705		4.08379				0.0382331
RPGF5	Rap guanine nucleotide exchange factor 5	9059-14	Q92565	0.129115	0	0.0637951	0.217027		0.0299521				0.026172	0.396958	0.000229465	0.0049657	1.26094	0.0110468		0.00857017		0.00362721	0.0183976	1.25771e-05		0.0297587	0.0876606	0.0496408	0.091474		0.179066		0.111856	1.40915	0.341349		0.00325903	0.0116669			0.24964	2.52345e-08	0.834323		8.81249	0.042159	0.00834205	0.00869412	0.0208017
Carbonic Anhydrase VB	Carbonic anhydrase 5B, mitochondrial	17673-34	Q9Y2D0	0.00555232	0.864441					0.142754			0.370183	0.691415	0.0896093	0.021885	0.137236	0.226835		0.14314	0.136873	0.114789	0.221025	0.0118928	0.0190202	0.107523	0.00466618	0.0333928	0	6.52252e-08		0.0721433	0.0402076	1.19722e-05	0.136163	0.00591071	0.00479623	0.0108778	0.0295036	0.00834138	0.217725	0	0.831844	0.628023	2.47298	0.000167766	0.017016	0.010227
ACTH	Corticotropin	4890-10	P01189					0.175666		0.292897									0.161378		0.0946076		0.0221675			0.0106177	0.0387103		0.0811119					0.806275		0.064405		0.0403557				0	0.830038		1.19589	0.0112041
NDUB4	DH dehydrogese [ubiquinone] 1 beta subcomplex subunit 4	10677-9	O95168	0.319864				0.713959		0.933974				0.436163	0.314068		1.47728	0.156397	0.0693046		0.0938649	0.198743					0.00403666	0.0479891	0.0122437		0.183294			2.4126	0.124591	0.0500664	0.0199634	0.0418952					0.827783		19.9913				0.0104395
RNT2	Ribonuclease T2	16913-8	O00584							0.000967038				0.533636		0.130789			0.613658			0.97212	0.0352207			0.026523			1.14985	0.0388863	0.277597	0.0322148	0.436751			0.114613					0.146253		0.826008
C3d	Complement C3d fragment	5803-24	P01024	0.239217								0.651055	0.101931	0.338385		0.66861		0.369761	0.164161	0.0915104		0.154756	0.26552			0.186998	0.186973			0	0.018947		0.288217	3.81718	0.258548	0.347537		0.0893315					0.825661	3.81291	3.46835		0.0201904
ITM2C	Integral membrane protein 2C	9523-34	Q9NQX7			0.000661173		0.0386383							0.0405428	0.0930635			0.038406							0.00142321	0.00790314				0.000252487			0.0331673			0.00293639	0.0958135	0.0728944		0.058897		0.825629			0.0115071
b-NGF	beta-nerve growth factor	5801-72	P01138	0.134898	0.913569					0.142362				0.405859			0.143875	0.153531					0.040702			0.00023558	0.100394	0.0181007					0.177202				0.069963						0.824496
AMPK a1b1g1	AMP Kise (alpha1beta1gamma1)	5183-53	Q13131|Q9Y478|P54619			0.0930181				0.0692295				0.0186368		0.0554643		0.029158	0.0329447			0.0418306	4.2376e-07				0.0160392	0.0622126	0.184606	0.00949803	0.0943199		0.0376252	0.637812	0.072479	0.227082		0.00146805				9.1627e-09	0.823414		0.987619	0.00559252
FGFP3	Fibroblast growth factor-binding protein 3	11219-95	Q8TAT2	2.41598	0.711685	0.0783513								0.0456095	0.285035		4.46897	1.9069		0.00710427		0.314007	0.817778		0.0674474	0.0962437			1.46133			0.114455		1.11398		0.00105216	0.110336				0.149115		0.821278
PPIG	Peptidyl-prolyl cis-trans isomerase G	18449-33	Q13427	0.0887895	0	0.613772		1.47001	0.0187657	0.338166		0.000257228	0.00947411	0.23641			0.658387	0.0752949	0.243969		0.0533369	0.115806			0.001849		0.035215	0.0467833	0.303152		0.213747			1.84695	0.201726		0.0076464	0.00930953	0.00465299				0.818145		10.5484	0.0409436
UB2J1	Ubiquitin-conjugating enzyme E2 J1	6900-30	Q9Y385	0.085517			0.427535	0.161429	0.00653879					0.0029914			0.0904327	0.0227852			0.037741	0.0369679			0.0405405	0.0418775			0.137601			0.0310019		0.439632	0.0335374	0.0784517	0.000349925						0.817324		1.61414	0.0505294	0.0918428
TO20L	TOMM20-like protein 1	10817-26	Q6UXN7	0.0857087				0.0526159				0.403048		0.510578			0.740797		0.132299		0.0397621	0.0370212	0.0154629				0.0245438	0.0194208	0.0169608		0.0569688		0.0108633	0.91358	0.130852	0.0141993	0.00933095				0.0554339		0.816239		6.92415	0.0688327			0.0119679
MAGE-6	Melanoma-associated antigen 6	18205-123	P43360					0.199606		0.0625861				0.330448				0.0585717	0.350659			0.000238243	0.208421			0.146689	0.0161825	0.0413541	0.682634	0.00743474	0.0828444	0.102739		1.32506	0.0316438	0.860697	0.0447815	0.00970528	0.0323632	0.0275211	0.0598716		0.81501		5.00826	0.00786652	0.0231724
MBTP1	Membrane-bound transcription factor site-1 protease	7240-2	Q14703						0.0142957	0.782442		0.452597						0.00789322	0.0801127								0.0331324	0.0154807	0.142843					0.165613	0.00199784	0.0197867		0.0192942			0.0077884		0.814755		0.401323		0.00522306
CgA	Chromogranin-A	8476-11	P10645	2.84626						0.249687	3.2156			1.23994			0.594865	0.537386		0.152524	0.0351916	0.927932	0.0404415	0.0888588					2.51021	0.159792			0.598933				0.200103	0.0119257			0.14272		0.814246
TNNT3	Troponin T, fast skeletal muscle	16807-35	P45378	0.27008	0.310825		0.323422						0.0556395	0.474171	0.491441		1.70799	0.21435		0.0248634						0.0242945	0.0659567	0.032451			0.26612		0.105196	1.35905	0.239737	0.0461603	0.0575448	0.0181225	0.043239		0.235559		0.813819		8.80641			0.0246211
CD5L	CD5 antigen-like	3293-2	O43866	0.674464	2.7688	0.120547		0.166431	0.222922							2.28939	0.918274				0.0776393	0.0716314	0.061475	0.0458026	0.0126305	0.581544	0.241279		1.44637	0	1.89551	0.289906	0.197419	0.109405	0.237465	0.0128111	0.0545304	0.0901492	0.148915			0	0.812909	8.3254	1.69341	0.0328856		0.0170978
IL-15 Ra	Interleukin-15 receptor subunit alpha	14054-17	Q13261	3.49204	3.99127					0.80043	0.566017			0.187618	0.425359				1.36567			0.96064	0.299438	0.0452815	0.0460762				1.10586	0.0885542			0.64351		0.469671	0.269074		0.0796574	0.00217955	0.00586517	0.273744		0.812755	8.69144
UBD	Ubiquitin D	17772-7	O15205	0.536292									0.118793	0.381158	0.401005	0.0128475	1.13497	0.147049		0.0375917			0.0208772				0.0210044	0.00442334	3.20558e-07		0.169025		0.202671	0.446607	0.143859	0.0678507	0.10922	0.019665			0.219234		0.806707		5.77429			0.045548
FA20B	Glycosaminoglycan xylosylkise	7198-197	O75063	0.127036	1.20461						0.694339					3.03986	0.193515					0.0757088							0.677221		0.748817		0.0807602	0.907518	0.0829653	0.363018				0.0930187	0.0549488		0.806373	0.525224	3.43682	0.0470104
ISK2	Serine protease inhibitor Kazal-type 2	13405-61	P20155		2.94095				0.208258							0.136834			0.119975			0.861863				0.115533			0.245578				0.186982	0.613258		0.0546403						0.0648666	0.806356	3.38678	0.372998
GCP-2	C-X-C motif chemokine 6	3495-15	P80162	0.0868329	0.183445					0.110989											0.0970315		0.0314467						1.66073		0.224472	0.191699	0.0857335	0.388778	0.0423026		0.0680251					0.0103461	0.806024	31.1376	0.755538			0.0288951
Testican-2	Testican-2	5491-12	Q92563	0.462184	0.840291						0.502593		0.846848		0.217207	0.188893						0.967157	0.0495862	0.0573852	0.0687171	0.0543828	0.0500822		0.338407	0.118523	0.352428		0.104143	0.310806	0.0686047	0.441374	0.0596603				0.370859		0.805916	1.08089	1.02864		0.0098822		0.0165384
D-dimer	D-dimer	4907-56	P02671|P02675|P02679	2.07726	0.822897	0.33081				1.4364			0.102535			0.233718	0.838276	3.00315			0.232441		1.00042	0.325842		0.0575835	0.0724228		1.21388	0.120453	3.2343	1.65734	0.0713051	2.71368	0.775784	0.10667		0.0277363	0.0632266	0.118925	0.206866		0.804458	1.41896			0.0307677
ADAM 10	Disintegrin and metalloproteise domain-containing protein 10	8654-13	O14672	0.725394									0.112557	0.335882	0.247767	0.0360875	0.794637	0.0628877		0.137289		0.0721617	0.0235531	0.0166673	0.0577594	0.00839004					0.0483209	0.080929	0.484449	0.649383	0.396606	0.253173	0.0298963	0.00546734		0.00430546			0.801863		3.21506	0.02167	0.00957506	0.13185
KIRR2	Kin of IRRE-like protein 2	16609-106	Q6UWL6	0.0553222	1.48912	0.407228					0.364661		0.502545	0.342475	0.153869			0.647251	0.69313		0.217993	0.401685	0.252019			0.0629515	0.109308			0.177661				0.211413	0.535979		0.0122377						0.796731		5.20534
GRM1C	GRAM domain-containing protein 1C	8842-16	Q8IYS0	0.0103174	0.746246	0.0347387		0.0838088	0.00484431			0.0316983	0.182628	0.0178452			0.127362		0.00186731	0.00232726			0.0802384			0.00555579	0.000582946	0.049389	0.103018	0.0276742	0.0595031		0.267678	0.629833	0.0495237	0.0594661	0.0171776		0.0501037	0.00943463		0	0.796273	15.0913	4.04023	0.0430144	0.0197405	0.0150635
ENTP2	Ectonucleoside triphosphate diphosphohydrolase 2	18887-7	Q9Y5L3	0.166309				0.0458402	0.0700725												0.0488735										0.0234442									0.0286574		0.0557407	0.79603					0.00168922	0.00745573
SYVC	Valine--tR ligase	13083-18	P26640	0.0900627	0.371097			0.0383407		0.0893178				0.219837				2.65552	1.032		0.172425	0.0191465		0.0115975		0.611331	0.0150344	0.0280115	0.186673		0.0608035	0.00158422	0.0249871	0.387396	0.00341103	0.0386388	0.0013685		0.000305844		0.0298523	0.014488	0.793183	0.748283	25.237				0.00819878
IL-1F6	Interleukin-36 alpha	14150-7	Q9UHA7				0.37007	0.658668	0.174353					0.612652		0.0432889	0.178561			0.00586293		0.186438	0.027746	0.134473	0.0305507			0.0342474		0.00813789	0.0603104		0.0456635	1.72138	0.195138	0.0325073		0.0489392	0.0353872				0.791448		2.99028	0.0623143			0.0361008
RAD51	D repair protein RAD51 homolog 1	2871-73	Q06609	0.031865				0.318829	0.0622622	0.363337		0.048391		0.365416			0.327115	0.0202416	0.516117		0.0972672	0.145539				0.0129008	0.00834984	0.0397342	0.0832623		0.192732	0.000671008		2.45894	0.190058		0.00347695			0.00853878	0.0130442	0	0.789351		11.7726	0.0343012	0.0073879		0.0532146
AT1B1	Sodium/potassium-transporting ATPase subunit beta-1	13392-13	P05026	0.956676	10.6444	0.0595612								0.174573	0.226508	3.14775	0.408149	1.20036				0.159402			0.0212153				0.306328		0.0675691		0.266119	0.150419	0.703264				0.0739777	0.0435464	0.256121		0.788317
Tropomyosin 2	Tropomyosin beta chain	4472-5	P07951					0.546444	0.0160215	0.861359		0.00470441	0.00528839	0.208731	0.0977595		0.714924	0.0913441	0.36667		0.0957802	0.0991636				0.00115834	0.0136278	0.0679946	0.0712304	0	0.2195	6.01991e-05		2.32948	0.251706		0.00244546			0.00392713	0.0362781	0	0.783387		11.6022	0.0304321	0.010887		0.0148103
PP11	Poly(U)-specific endoribonuclease	5656-53	P21128	0.267155	0.724295	0.0901894			0.00712582			0.15034				0.0146464	0.048289		0.416558	0.100978	0.214413	0.172121	0.0136943	0.0475657		0.00499879	0.0703396	5.27922e-05	0.635193	0	0.235014	0.25403	0.0039293	0.416101	0.0792684	0.12535		1.48605e-05	0.000967976	0.00155888	0.0563694	0	0.783296	1.09554	1.6277	0.000680027	0.00186194	0.0103552	0.00558475
CASC4	Protein CASC4	10613-33	Q6P4E1		2.03513					0.304362	0.283072			0.336184				0.488835		0.141066			0.214887	0.0475634					0.482488				0.110407		0.0628707	0.178648		0.0820129		0.0318563	0.372152		0.779219		7.44727
LIGHT	Tumor necrosis factor ligand superfamily member 14	5988-49	O43557	1.6137			0.751691	0.479491						0.339294	0.319995	0.34668	0.513602	0.083235		0.0704303		0.03461				0.13047	0.0357258	0.0267804		0.0230162	0.123738	0.158342	0.672784	0.850038	0.08293		0.0182114	0.042171			0.270688		0.777761		5.53533			0.109206
C9	Complement component C9	3060-43	P02748	1.27889				0.114456		1.55936	0.601146			0.346334		2.9859		9.19143	0.267725		0.206978	0.10412	0.940231	0.160786		0.18142		0.0968132	2.28145		0.230644	0.195578	0.293024	11.8417	1.15013	1.63285	0.0157514				0.271941		0.776283
HERC5	E3 ISG15--protein ligase HERC5	12934-1	Q9UII4	1.13673				0.507353	0.120498	0.26582	0.291579		0.447579	0.666634	0.25431	0.0762317	0.685889	0.787111				1.10038	0.436694	0.0585985	0.0751513	0.0409434	0.00620966			0.00670936			0.296594	1.63533	0.000185981	0.395151	0.0317699			0.0365515	0.335755	0	0.775675		11.3309			0.0385757	0.0146889
IL-1 sR9	X-linked interleukin-1 receptor accessory protein-like 2	5082-51	Q9NP60					0.388772																	0.0365665				0.440435					0.685263		0.138358							0.773749
BTLA	B- and T-lymphocyte attenuator	16308-14	Q7Z6A9	0.0785787								0.166		0.360866				0.114948	0.839655												0.148973			0.491323	0.0823881								0.773748		3.6457	0.0970429
CS077	Small integral membrane protein 24	7108-7	O75264	0.0789099					0.000299843	0.0727437		0.00210538		0.0549916				0.0036624	0.363414	0.0595964				0.00500236		0.162265	0.0557279	0.0228522	0.383102		0.109816		0.0889915	0.255592	0.00402066		0.0461582	0.0125233	0.0142276	0.036638			0.772929		0.74695	0.0146402
MTCP1	Protein p13 MTCP-1	19374-72	P56278	0.34113				0.387461						0.243824			0.552414		0.132332				0.0725867						0.0169498				0.112093	1.72671			0.0506978						0.772359		2.75814	0.0130752
MAP3K3	Mitogen-activated protein kise kise kise 3	12990-39	Q99759															0.0738245									0.0901127	0.102307	0.0710616					0.155225		0.152793			0.0553097		0.0392521		0.771033			0.0345241			0.0472392
STAB2	Stabilin-2	3399-31	Q8WWQ8	0.192515	0								0.138726	0.490861	0.110028	0.0316802	0.405795	0.327939		0.00316845				0.0173795		0.0599069	0.0850804	0.0626867		0	0.0212163		0.0276526	0.221086	0.223856	0.174232	0.0756105	0.0108432		0.0266567	0.34919		0.767665		3.89056		0.0251209	0.0257845
Aminopeptidase	Carboxypeptidase Q	9394-19	Q9Y646		3.79719		0.658652									0.282843	0.0281339			0.0886943		0.178217	0.0301951			0.00937908		0.186146	0.506097				0.224108	0.900982		0.0636433			0.0935948		0.351478		0.76608				0.0403006
LA	Lupus La protein	13625-19	P05455	0.104882														0.0362605	0.461535		0.273457		0.0106853				0.042137	0.0573854	0.285868					0.222741									0.764077			0.00631841
BRF-1	Transcription factor IIIB 90 kDa subunit	19596-18	Q92994	0.0781105				6.97793e-06		1.22421	0.44154			0.383864			0.315205	0.0417494	0.436832		0.0262809	0.0506262			0.000884215	0.00457288		0.144082	0.428106		0.0728093			3.03309	0.0311393	0.0461552		0.0135458	0.00940564		0.0484062	0.00411158	0.760177		7.169		0.0151001	0.00389536	0.0298115
Granzyme M	Granzyme M	5704-74	P51124	0.0919493	1.0627			0.405179				0.100294				0.0493971			0.409716			0.08825	0.102333						0.754374			0.0480157		1.45766	0.0232845				0.0327428		0.155849		0.757371	0.898386	0.540514				0.0293948
Fas, soluble	Tumor necrosis factor receptor superfamily member 6	9459-7	P25445	5.59576	2.22257			0.775762						0.109809		0.0901859			0.437374	0.189597		0.413342	1.03114						3.44046	0.0304846			0.623671	0.216259	0.107734	1.83674	0.104607				0.181888		0.756355	8.15318
MIA	Melanoma-derived growth regulatory protein	2687-2	Q16674	2.79669	6.32791			4.08567	0.0790705		1.32503		0.0333035	0.0300404		0.279412		0.336436	0.00559163		0.0742105	3.56687	0.612667		0.0200771	0.0248504	0.156896	0.010478	3.86711	0	0.0366877	0.929397		0.218519	0.338304	1.19918	0.0864737	0.000799702	0.0912514	0.0107391	0.186403		0.750531	32.358		0.00645056		0.00434634	0.0521906
I-TAC	C-X-C motif chemokine 11	3038-9	O14625	0.0462321	4.89097			0.518283		0.0438238				0.114826	0.132365				0.205122			0.00358814	0.0524486	0.0615484				0.0297656	5.07186	0.0346872	0.0486463			0.119942	0.0371436	0.0206078		0.108124		0.0267331		5.91317e-08	0.749767	13.0662	3.46924	0.00991972	0.017974
IF5	Interferon alpha-5	6210-100	P01569	0.116495				0.449833				0.46591	0.000286907	0.166146	0.146054		0.806572	0.0154449	0.362018	0.00549297					0.0167157		0.0176631	0.066075	0.170892		0.069074	0.00255678	0.026768	1.19084	0.266532	0.104305							0.749624		6.16179	0.0402757	0.00326688	0.0160543	0.000836542
IL-10 Ra	Interleukin-10 receptor subunit alpha	10344-334	Q13651					0.725297		1.23177				0.302494	0.277228		0.87653	0.408198	0.37069		0.133363	0.142307	0.0329975					0.0654933	0.195535	0.02279	0.238807			2.02006	0.0962983								0.748629		11.0133
HXK1	Hexokise-1	13131-5	P19367	0.253134			0.478974	0.251863	0.0424046				0.00181466	0.311195	0.0467405	0.0003009	1.39492	0.0788394		0.128392	0.161971	0.00819957	0.00309264	0.00362363		0.0239344	0.044371	0.0641221	0.055919	7.08644e-05	0.254043	0.0702759	0.173508	1.79481	0.12424		0.0639771		0.000171155	0.00268883	0.135786		0.748521		9.8736	0.0432177	0.00761785	0.00458273	0.0213057
TIMD3	Hepatitis A virus cellular receptor 2	11481-25	Q8TDQ0	0.200319		0.000497009	0.0131725	0.198267	0.0196389	0.119877			0.0309698	0.027224			0.0332734	0.133491	0.00173392	0.00977944	0.000451228		8.88915e-06			0.0708716	0.0171459		0.0191678				0.104438	0.217656	0.147945		0.00264342	0.0224374			0.0942325	0	0.747878						0.0674911
Lectin, mannose-binding 2	Vesicular integral-membrane protein VIP36	7638-30	Q12907	1.09865		0.545384	12.987			2.77017			0.327295	0.0673841	0.301493			1.66176		0.0322713		0.218378	0.00993578	0.0555418			0.11813				0.0782668		1.94618		0.0755409	0.0397352	0.101007		0.0395202	0.110408	0.114452		0.746786			0.0108284
FCG3B	Low affinity immunoglobulin gamma Fc region receptor III-B	3311-27	O75015	0.306562	7.07583	0.169745		0.296197					0.619386	0.37586		1.80127		0.35632	1.5928		0.0198766		0.131329			0.145218			0.970967		0.327455	0.0359785	0.0704637	0.0418418	0.44233	3.39438	0.251124		0.0797516	0.21839	0.20918	0.0280006	0.746569	10.5647	2.43629		0.00802564	0.00480219
BAMBI	BMP and activin membrane-bound inhibitor homolog	8811-24	Q13145	0.768943	0.586432	1.48259		1.6848			0.392412			0.102858	0.136331			0.0110474	0.995245	0.40359	0.204608	1.31246	0.12281	0.00271847	0.00202251	0.0196478	0.000847799	0.00547559		0.0045695	1.32503e-06	0.0751136	0.142122	0.41625	0.2418	0.0323967	0.0410349	0.0118878		0.00180892	0.176963	0.136731	0.745707		0.706735		0.00385069	0.00423317	0.00277725
PCDC2	Protocadherin alpha-C2	9361-7	Q9Y5I4	1.23324	2.5925									0.713227		0.32417	0.452277					2.18946	0.070492					0.0298518	0.252595		0.157045			0.383963	0.0129934	0.091661	0.0455131			0.0398304	0.0315855		0.743646		2.1069
HS71L	Heat shock 70 kDa protein 1-like	12041-33	P34931					0.236574		0.498528		0.0277163		0.145653	0.0754745	0.165196		0.367726	4.15445		0.19207	0.159832					0.0061326	0.098591	0.529006	0.0126307	0.306368			0.953175			0.123194	0.0608634	0.0295625				0.743195	0.947829	9.65333		0.0302935
DC-SIGNR	C-type lectin domain family 4 member M	3030-3	Q9H2X3	0.109084	0.466103			0.263367		0.0364888				0.451429	0.136024	0.203741	1.54713	0.152373				0.101184						0.009773		1.33905e-08	0.330334		0.0638617	0.887597			0.0761322				0.429442		0.742221		4.85653				0.0296161
R3	Ecto-ADP-ribosyltransferase 3	7970-315	Q13508	2.01157	27.7353	0.195877	1.92068				0.898986				1.23109			0.82813	0.144472		0.156555	8.92428	0.509202	0.117925		0.0485088	0.690723	0.21898	0.415884			0.694641	0.174443	0.662149	0.459214	0.690321	0.0229496			0.0807698			0.741139	6.89769		0.0414997	0.0361138
HPHL1	Hephaestin-like protein 1	6354-13	Q6MZM0	0.284202				0.0377821					0.0630488	0.320968	0.132084	0.126083	0.577636	0.0798378		0.033504		0.00598411	0.00260885				0.00256291	0.00250489		0.0372447				0.0882006	0.0367132	0.176244	0.0459762			0.0182126	0.122865		0.740204		2.3071	0.000114385
KDSR	3-ketodihydrosphingosine reductase	19483-16	Q06136	0.224616				0.0720801	0.0228256	0.0049599	0.493148	0.58992	0.050395	0.371735	0.140431	0.0577698	1.16809		0.0151009	0.000114896		0.0461331	0.0265586	0.000826127		0.0222784	0.0192675	0.0723108	0.11504	0	0.142815			1.73165	0.169961			0.00304765	0.0127976	0.00387315	0.0164677		0.740103		8.03221	0.0160549	0.000759338	0.00768356	0.0337316
Livin B	Baculoviral IAP repeat-containing protein 7 Isoform beta	15504-39	Q96CA5					0.56611		1.16512				0.10707	0.37312	0.106003	0.320787	0.0946944			0.0919268	0.0652281				0.0374224			0.375126		0.313341	0.0413272		1.24398	0.102159				0.0238187			0.0432907	0.737808		6.80835
FETUB	Fetuin-B	3367-8	Q9UGM5	2.91462	11.5405	0.356308									0.367914		0.624397	1.22569			0.0389728	0.0550948	1.37199	0.0789784	0.056044		0.0842861	0.134603	1.13523				0.0903334	0.478053	0.0906028		0.335149		0.149797	0.0904116			0.736412	11.5716	2.09863	0.00543404	0.0468473
TPPC3	Trafficking protein particle complex subunit 3	14337-1	O43617	0.281884	7.2953		1.55212	4.02901			0.125473	0.293051		0.438551	0.296913			2.77245	3.51626	0.00322087		0.329695		0.0013801		2.53793	0.230789	0.0959915	2.42515	0.0587266	0.0886384		0.252787	1.33787	0.19415	0.933975	1.94585	0.117716	0.00901495	0.0291692	0.120705		0.733823		2.24735	0.00555293	0.0010365	0.00172235
TNF-a	Tumor necrosis factor	5936-53	P01375	0.39818	0	0.0788333		0.0559305						0.0686103	0.000115565		0.00451803		0.0666571		0.0288503	0.0618836	0.00350478		0.021348	6.95908e-05	0.118602	0.00939036	0.0148166		0.117593	0.0430852	0.138419	0.206346		0.0531134	0.0925205	0.0172789		0.00670869	0.0620929	0	0.73229		2.09852	0.0232922	0.0305661	0.0359593	0.00445859
CYR61	Protein CYR61	6264-9	O00622	0.402323	0.764184						0.702221								1.1437			0.0856722							0.82629						0.0680994	3.094		0.21782					0.731363		1.11479
SYT11	Syptotagmin-11	7089-42	Q9BT88	0.119539	1.00467					0.279538											0.0882565	0.0065244				0.0616375	0.00206848	0.0498094	0.0549874	0	0.388	0.118222		0.374526	0.0343169	0.106728	0.0228802	0.00013948				1.44508e-06	0.731136	1.37811	2.41733	0.0287286
CANT1	Soluble calcium-activated nucleotidase 1	6480-1	Q8WVQ1	0.671748						0.29712								0.225379				0.603008				0.0830633			0.414976		0.0143571			0.353073			0.158909						0.72857		1.45263	0.0304588
OPALI	Opalin	7736-28	Q96PE5	0.0179663	0.486537											0.143521				0.109727		0.163887	0.0221929	0.0403032					0.301515				0.479842	0.486742	0.0352527	0.0679292			0.0144207		0.119557		0.726536		1.50253
LRC25	Leucine-rich repeat-containing protein 25	9317-4	Q8N386	0.16905				0.13683	0.0694984				0.101007	0.312315			1.26392						0.0142944	0.0213858			0.00631791							0.470096	0.165329	0.123637				0.0455049	0.16168	0	0.725684		4.21693
SDF-1	Stromal cell-derived factor 1	3516-60	P48061	1.27297	0.161776					2.73843	3.35799		0.284868	1.62101	0.656237		0.620518	3.00511				0.0850791	0.293756						0.502618		1.44525	0.452768	1.94455	1.00993	0.0772394	0.633002	0.4884	0.116647	0.0111197	0.234723			0.724504	1.47362	1.00025				0.0768911
CD032	Uncharacterized protein C4orf32	9490-3	Q8N8J7					0.31304		0.389277				0.103938					0.949643		0.221756	0.0444819					0.013767	0.0686453	0.385381		0.241687			1.46401									0.724372		5.33906				0.0185212
SUMF1	Sulfatase-modifying factor 1	6941-11	Q8NBK3		0			0.283761			0.172255			0.420352	0.00590969	0.302671			0.537142		0.230167	0.940541	0.225288	0.110893	0.0115665	0.0475268			0.588709	0.138025	0.00550009		0.129184	0.174903	0.149675	0.245502	0.844501		0.22157				0.723434
VNN2	Vascular non-inflammatory molecule 2	15480-2	O95498	0.577164	5.05945			0.210156			0.179644		0.00335955	0.0446255		0.511038		0.67786	0.737971	0.049443		0.0476177		0.0113495		0.106601	0.0314077		2.96335			0.16764	0.0805364	0.565758	0.333615	0.369271	0.0179946		0.00810609	0.0125025		0.043361	0.722246	30.4393	0.991603	0.0272291	0.0223327	0.0224839
GCNT4	Beta-1,3-galactosyl-O-glycosyl-glycoprotein beta-1,6-N-acetylglucosaminyltransferase 4	10842-7	Q9P109	0.00168426		0.00135037			0.0750687	1.06261		1.96404		0.00569969	0.00186566		0.0120408	0.00238949	0.0105046	0.00223455	0.00384665	2.14346e-05	0.0002839	0.00161569	0.000481589	0.0002185	0.000114999	0.001249	0	0.0207393	7.63247e-05		0.00156292	0.0104079	0.0035822	0.00749048	0.000167227		0.00232266	0.000105741	0.00612414	0	0.722174		0.0832216	0.00107043	5.02666e-06	0.00110032	0.00186171
NLGN3	Neuroligin-3	8941-4	Q9NZ94	0.215966	0	0.111938			0.0321938	0.0140841	1.16107	0.399846		0.198262	0.318244		0.259992	0.299803	0.165764		0.0299702		0.173249	0.0451997	0.0166794	0.0203504	0.0116408	0.0108892	0		0.00408071			0.688932		0.0895606			0.0116422	0.000691642		0	0.721504		1.01364	0.039593	0.00664926	0.000722412
ENOX1	Ecto-NOX disulfide-thiol exchanger 1	12933-17	Q8TC92	0.109644				0.0327603			0.227838	0.865521		0.237794			0.15949	0.0513825	0.455148		0.025996	0.0553369		0.00824436	0.00157683		0.0135008	0.0308821	0.000139863				0.0179861	0.677574	0.0665689								0.718896		4.52945	0.101723			0.0291
DLL4	Delta-like protein 4	3305-6	Q9NR61	1.19313				0.454089			0.246619			0.83943	1.42757			0.105609	1.78601	0.337391	0.0328418	2.00774	0.74099	0.0742866	0.178559		0.184363		0.308893	0.106428			0.411807	0.0935388	0.287141		0.0215976						0.718134		5.54209	0.0198422		0.0510346	0.0304158
TSR3	Ribosome biogenesis protein TSR3 homolog	7018-10	Q9UJK0	0.0103864		0.711417		1.07218		0.504103	0.406834		0.0722642	0.110545			0.406966	0.0544546	0.0495889	0.00857889		0.0435402		0.0573683			0.00957077		0.200156	0.0158846	0.0382922	0.0268055		1.09161	0.0385565							0.0664636	0.71721		3.44221	0.0637991	0.0112475
PALM	Paralemmin-1	18306-1	O75781	0.322993									0.405529	0.487606	0.168024	0.00846431	1.39327	0.209204		0.0185131						0.0400233	0.152916	0.0236054			0.133544			0.930059	0.172753	0.0778427			0.0247393	0.0213566			0.716541	0.663161	7.21193
alpha-1-antichymotrypsin complex	Alpha-1-antichymotrypsin complex	4153-11	P01011	1.10226	2.41744		1.16548						0.335951		0.650422	1.19544	0.13969	2.53557		0.0143431	0.011226		0.931957	0.127793		0.208436	0.0687746		1.73897		0.701006	0.592969	0.105528	1.30713	3.87262	0.401163	0.000274827		0.327077	0.0475885	0.204978		0.71519	8.05838	1.73638	0.0134453
CD14	Monocyte differentiation antigen CD14	8969-49	P08571	0.19019	4.66465						1.10569			0.107194				0.47626	0.437218			0.265446	0.727654	0.0598808		0.0876371		0.156431	2.77735	0.078284	0.488773	0.752208	0.741539	0.734593	0.359179	0.0139898	0.0410709		0.0144295		0.0165372		0.714721	3.36119	0.953043		0.00821907	0.010894
Fractalkine/CX3CL-1	Fractalkine	2827-23	P78423					0.467094		2.02475	0.27637			0.110902			0.261008		0.262924		0.0464311	0.522525	0.0196697	0.0265391			0.00393155	0.00527181	0.370452		0.135211	0.000830062		1.42209	0.166428		0.0105208	0.0558175	0.00579888	0.00633852	0.00367902		0.713573	1.1626	7.50226	0.016839	0.000399995	3.44355e-05	0.00661693
FCAR	Immunoglobulin alpha Fc receptor	4987-17	P24071		0.216683			0.564036		0.154087						0.0295478			0.69818	0.0697684	0.0160101	0.040237			0.00105335	0.0214521			0.109744	0.108524	0.0274856		0.19224	0.714247	0.0239593		0.00395777	0.00532633					0.713174			0.0376876	0.0504478	0.0213347	0.0112357
DB135	Beta-defensin 135	6411-58	Q30KP9	0.0323365				0.0195707	0.00979039			0.91112		0.293834				2.19157	0.0937981			1.65128				0.0555424			0.445631	0.0340062			0.274785	1.64565	0.321247		0.107072	0.293626			0.0285761		0.711906		2.71378				0.117186
Fibrinogen g-chain dimer	Fibrinogen gamma chain	4989-7	P02679	2.34597	1.0899	0.173184			0.110588	1.6668	0.641796		0.301875			0.18192	0.82816	2.68273			0.235747	0.00810897	0.889699	0.338865			0.0531853		1.39897	0.0985933	3.06389	1.61057	0.138431	2.72012	0.870307	0.0437661		0.00720892	0.0540073	0.0848483	0.189955		0.711714	1.18313			0.0223065
KAT1	Kynurenine--oxoglutarate transamise 1	17365-7	Q16773	0.901705	0.163368		0.4344	0.773768		0.216891				0.155424	0.695375	0.566264	0.46966	0.130115		0.0289426					0.013213	0.558429	0.0566319	0.108406	0.126766			0.0252578	0.20297	1.53125	0.387159	0.0490943	0.00716481	0.112914		0.0100936	0.246728	0	0.711702		6.1431		4.67127e-05
TFP11	Tuftelin-interacting protein 11	9043-7	Q9UBB9	0.377564				0.121235	0.0827458				0.151984	0.393683			1.87394	0.140947		0.0211755			0.0208389	0.0324235		0.0336843	0.0408508	0.0715387	0	0				0.760305	0.133398	0.0133433	0.0133029	0.0259933			0.190192		0.711236		5.21675	0.0282534		0.0056804	0.0163001
Agrin	Agrin	15483-377	O00468	0.147242							1.02819			0.590507	1.1473	1.12884		2.09323	0.329022			0.72714			0.153596				1.46256			0.669906	4.14124		0.224034	0.654078			0.0840093	0.109006	0.550173	0.119451	0.710077	9.70137	8.5443
resistin	Resistin	3046-31	Q9HD89		0.441901					0.273609				0.271568	0.349372	0.397762			1.14118		0.132145	2.96856	0.507533		0.107537				1.3897		0.362757		0.269206	0.395631		0.359571						0	0.708774	3.33247	0.977373
SG11A	Sperm-associated antigen 11A	5726-49	Q6PDA7	0.241214									0.279274	0.653785			1.02711							0.00145815		0.0756262	0.0617944		0.0660363		0.110004			1.08202	0.0755296								0.708218		6.85068
EDF1	Endothelial differentiation-related factor 1	12415-122	O60869	1.14529									0.18996	0.715412	0.501166	0.00306559	1.35607	0.96716		0.166127		0.0232373		0.0978468	0.127526	0.08039	0.0724707	0.0958316		0.0438563	0.0696737		0.637606	0.070338	0.118883		0.00807751	0.0280816		0.0256754	0.356743		0.706844		4.24633			0.0339965
MAGE-5	Melanoma-associated antigen 5	18192-69	P43359	0.0470782				0.289604	0.0146548	0.070801		1.35324	0.00160055	0.217439	0.0964251		0.430387	0.00137932	0.301898		0.0465105	0.0529303				0.00179677	0.0336923	0.0276925	0.0653762		0.228802			2.30787	0.273867								0.706697		9.90553	0.0263579	0.00166127		0.0195885
carbonic anhydrase II	Carbonic anhydrase 2	4970-55	P00918	0.156527	0	0.333777				0.331755	0.386718			0.0110334		0.000145496		0.0507528	0.110913			0.00530408					0.0158223	0.017619			0.036707	0.00774969		0.0959376	0.0103303	0.0258534	0.00739436	0.0325153			0.0128405		0.70528		1.48182	0.015144
Elastase	Neutrophil elastase	13671-40	P08246	0.609612	0.978842			0.507849								1.04161		1.31652	0.443835				0.450547		0.11842	0.188248	0.129824	0.0973968	0.768032		0.614123	0.335187			0.30394	0.508165				0.148643	0.0226337		0.704165	4.62315	1.43372	0.0258743
LPLC1	BPI fold-containing family B member 1	15367-38	Q8TDL5	0.0435899	0	1.57415	0.799997	4.66168		0.701149			0.0343156	0.0773952		3.7074		0.219709	0.0227829	0.126588	0.16259		0.0137959	0.0695506		0.0537292			15.9926	0.183854	0.0796758	0.0977631	0.232415	0.0630437		0.080023		0.0575064	0.00891712	0.0195854	0.00893421	0	0.701207	10.4319	1.01396
WNT7A	Protein Wnt-7a	4889-82	O00755	0.0408481	0	0.0682671		0.00983386			1.08129e-06			0.00828358	0.0107101	0.00827316				1.55947e-05		0.0183505	0.00323122		0.00551729	0.0121838	0.0493732	0.0134552		0	0.132873	0.0374178		0.266445		0.271234	0.0344105		0.00795388		0.00153357	0	0.70064		0.816762	0.0056785	0.0076491	0.00368481
RPN1	Dolichyl-diphosphooligosaccharide--protein glycosyltransferase subunit 1	6458-6	P04843	0.0673766				0.0205099								0.618868		0.247166	0.504611		0.0132765		0.0916399	0.0484485		0.0269277					0.204367	0.0142077	0.0500901	0.313239		0.0596319	0.000397322						0.698748		33.648				0.0123562
M4K1	Mitogen-activated protein kise kise kise kise 1	8954-30	Q92918	0.130491	0.242757						0.417161			0.185164			0.178548	0.169943																						0.0406554	0.460047		0.697516		15.2063		0.0544181	0.0725651
PIMT	Protein-L-isoaspartate(D-aspartate) O-methyltransferase	18160-2	P22061	0.1287						0.0297027						0.0895624								0.0721788					0.0655317		0.169862			0.085338		0.200174			0.0381148		0.0358827	0.109029	0.696297		0.822651		0.0123472		0.0190035
SDC3	Syndecan-3	16612-28	O75056	0.653046			2.58955	1.01455	0.0454151					1.00856	1.68569	0.644174	0.127117	1.91306	12.572	0.0802695		0.410847	1.02061	0.029631	0.0297238			0.00496905			0.00697639		0.872227	2.82022	0.0212007	0.0641597	0.0771556	0.157457		0.0511183		0.0623158	0.695103		6.53777		0.00427424	0.121981	0.021504
CV015	Uncharacterized protein C22orf15	7073-69	Q8WYQ4														0.31395					0.0356726						0.105769			0.127138			0.284181	0.0299753	0.133255						0.108163	0.690639		1.06947
GBP1	Guanylate-binding protein 1	15326-64	P32455	1.35455				0.320553								0.0939204			1.58282			0.0745713						0.0095257	0.543258							8.01783	0.0179119	0.133464	0.0130778				0.689372	0.875179		0.0411175			0.262022
DOC2B	Double C2-like domain-containing protein beta	7997-118	Q14184					0.311595						0.399397			0.726962																		0.0836255	0.0625416	0.0486064						0.687737		1.30165				0.101374
Amyloid-like protein 1	Amyloid-like protein 1	7210-25	P51693	0.204356	2.084			14.7796		0.615911	0.586147				1.31658			3.26351		0.0926293	0.129417	0.0241341				1.16617		0.275851	4.34252	0.0274881		0.0751264	0.983003	0.374516	0.420361			0.540292	0.13591	0.187303		0.0154757	0.687717		4.10133				0.0146804
Growth hormone receptor	Growth hormone receptor	2948-58	P10912	4.64569	7.01213	0.398815	14.965	1.36512	0.0523012	7.47441	0.621717			2.33377	0.790588	0.387307		6.65727			0.204307	0.0155785		0.0597283	0.0110247	0.144429			2.26624	0			2.33587	0.638165	0.140643	0.62444		0.0366801	0.157657	0.0988251	0.129762	0.169912	0.686994	3.82953			0.0348933	0.0617178
RHG01	Rho GTPase-activating protein 1	11955-1	Q07960			0.0982756				0.232307	0.711036		0.085945	0.23724	0.00272764	0.113087			0.11417				0.0119929		0.0183793		0.0540636				0.0934376	0.0280155	0.0628605	0.19701		0.048829			0.0257803	0.0448925	0.305254		0.686763		0.931939	0.0189126	0.0144249	0.02215	0.0298752
PDCD6	Programmed cell death protein 6	19488-1	O75340	0.562275						0.133194			0.130008	0.130455	0.0734395	0.0686687	0.733604	0.129643		0.106952	0.0114993	0.182121		0.0463084			0.127008								0.0632073			0.0134771		0.0271562	0.416282	0	0.686739	0.255279	0.710799		0.0110904	0.0429485
CBPN	Carboxypeptidase N catalytic chain	7142-5	P15169	0.186582	0				0.14039				0.0627546	0.370339	0.218435	0.0148464	1.08581	0.076161		0.020984			0.0416441	0.000267365	0.0191451	0.0540732				0.00258666	0.0499181		0.103561	0.0322081	0.0324597	0.176082	0.0497678	0.031269		0.00595764	0.0980946	0	0.686164		2.24438	0.00394433		0.0334838
FCERA	High affinity immunoglobulin epsilon receptor subunit alpha	9254-18	P12319	3.94476e-06				0.406857	0.0447802	3.36088		1.85467	0.00228072	0.159947	0.0690424		0.460526	0.0729295	0.284897	0.000276778		0.018843	0.00583593	0.00265078	0.00246978	0.00056104	0.0245299	0.0400425	0.207586	0			0.00200937	1.26789	0.181356	0.0157525	0.0148154	0.0197487				0.0366601	0.684847		4.53483		0.00273662
PTPRJ	Receptor-type tyrosine-protein phosphatase eta	8250-2	Q12913	1.2988	2.2869	0.0261754				0.675195	1.07096				0.638273	2.31527		1.79809	0.413249		0.282273	2.4984	5.73806		0.374501	0.280096	0.179172	0.045181	0.767021	0.0457031	0.364559	0.632099	0.314377	1.314	0.574665	0.232052	0.12654	0.0455522	0.122007		0.0700462		0.68301				0.0715354
Dkk-4	Dickkopf-related protein 4	3365-7	Q9UBT3		0.441361											0.0955965	0.169178	0.418887					0.0643703			0.0477165			1.03901	0.00961087	0.17272			0.649365		0.138507				0.0568399	0.309304		0.680656		7.32951
BCL2-like 1 protein	Bcl-2-like protein 1	4423-77	Q07817	0.180526				0.127278		0.123862			0.0761721	0.314793	0.243587		0.801943		0.187483	0.00450588			0.000982603		0.0148194	0.0295187	0.022943	0.113982	0	0	0.0621937		0.0714083	0.172604	0.0340414	0.12171	0.0273311	0.00444187		0.0344392	0.444871		0.676135		4.44499		0.0403357	0.0508208
IL-7 Ra	Interleukin-7 receptor subunit alpha	5089-11	P16871	0.0809527	0.529819			0.662641		0.257706				0.0444115			0.50998	0.712981	0.12092			0.126289	0.0142649			0.111409		0.013016	0.478453		0.0526704	0.0313534	0.000526306	1.03731		0.161202		0.029796	0.00289279				0.676083	1.70686		0.000350522		0.0444295
Siglec-6	Sialic acid-binding Ig-like lectin 6	2741-22	O43699		0.390465									0.0602421	0.177446				1.05208				0.149884	0.0183859	0.0625308			0.0360002	0.461162	0.0438659		0.0894727		0.0118812		0.0834921	0.0237124	0.0195395	0.0499156	0.00702486	0.0775141		0.675758	27.6281	0.64352
NOG	Homeobox protein NOG	2732-58	Q9H9S0					0.52792									0.206741												0.299707					0.809098	0.0794418	0.0768015		0.0162319		0.0791949	0.130357		0.675187		0.975405
SE1L2	Protein sel-1 homolog 2	9082-25	Q5TEA6	0.204128		0.596029		1.80282		0.52202		0.0231222	0.000202831	0.357209	0.41114		0.776614	0.0298531	0.191463	0.0583677	0.158136	0.0645814	0.00285422				0.0078957	0.134562	0.265305		0.168652		0.083691	1.49388	0.137352	0.00841078	0.0187213				0.168617		0.674745		9.20756
PRDM1	PR domain zinc finger protein 1	14197-2	O75626					0.0496054				0.389494		0.301984			0.956625			0.00106426	0.0282456		0.019409	0.0470231	0.0116696		0.0335003	0.053607	0.131717		0.166431	0.00268877	0.0109893	0.774179	0.159017	0.122453	0.0155734			0.000967763	0.0816189		0.674588		5.01612	0.0594347		0.0111651
7B2	Neuroendocrine protein 7B2	15358-28	P05408	0.0939066				0.584131		0.448768		0.218031	0.0047444	0.33988	0.275229		1.53644	0.766405	0.235029		0.119712	0.232559					0.00284526	0.0791503	0.122909		0.242975			2.92666	0.295419			0.0238142		0.00859837		0	0.673344		13.6417	0.0330978	0.00654123		0.00957172
Inhibin bA chain	Inhibin beta A chain	13738-8	P08476	1.0376	0.823113	0.162642	1.41575	0.220382		0.0128016			0.712344			0.5843	0.289739	8.92933			0.141424		0.122473			0.192679	0.118297	0.0337119	0.264332	0.0397815	0.323501	0.0221163	0.580651	0.488235	0.206585	0.122605	0.379103	0.778114		0.0696585	1.04446		0.67291		0.736357
KIN17	D/R-binding protein KIN17	13476-16	O60870	0.0375166															0.485447								0.105386							0.767025								0.247584	0.67275
Thymidine kise	Thymidine kise, cytosolic	4301-58	P04183	0.0199982				0.217966	0.00165654			0.784684	0.0184676	0.52222	0.133604		0.581143	0.392827	0.21442	0.000113933	0.0596405	0.0261668			0.00414397	0.012561	0.00851047	0.0122208	0.105891		0.236835	0.00528584	0.003296	1.70053	0.0911936	0.713685	0.052229	0.00975921	0.0286358		0.130123		0.67162		5.13161	0.0134331	0.0276597	0.0123831	0.00146052
SMOC2	SPARC-related modular calcium-binding protein 2	15635-4	Q9H3U7	0.171957	3.68272	0.51059	3.99634	0.551795			2.73022				0.0883437	0.0633837			0.162564	0.0463681		2.33801	0.0428446				0.00254485	0.0126461	0.162413		0.412873	0.367124			0.0731837	0.076044	0.0157763	0.171992	0.0589157	0.00835746		0.0570113	0.66801	7.59765	0.371037	0.0230134		0.012744
VWC2	Brorin	15308-108	Q2TAL6	0.594057	2.00767			1.56161		1.50112				0.330116		0.244437		0.240536		0.0768167		2.70371	0.75331		0.0425952	0.0150467	0.0957864		1.51556	0.0626261	0.0434237	0.185715	0.338854			0.313284	0.0689108				0.178218		0.667925
IL-34	Interleukin-34	4556-10	Q6ZMJ4					0.615483	0.033503	0.735035		0.0101381	0.0239459	0.223763	0.101175		0.403106	0.0411983	0.46316		0.0733286	0.120814		0.013741		0.00749458	0.004447	0.0328946	0.232433	4.30141e-06	0.29489			2.62624	0.274319	0.0349385							0.666922		11.6856	0.0184584	0.00913533		0.00856202
FA20A	Pseudokise FAM20A	6433-57	Q96MK3	1.51345		0.0337053		1.08443		0.0459217						0.409277		0.530277	0.0180382				0.68685					0.0540836	1.06826	0.0749663	0.285799			2.36902	0.277978	0.336021					0.777073	0	0.666354	1.45407			0.0574508
C8	Complement component C8	2429-27	P07357|P07358|P07360					0.605169	0.180225	1.94901		0.565407	0.000211702	0.195928	0.0695407		0.304237	0.0157026	0.348024		0.0739483	0.0336662	0.00301825				0.00990266	0.064345	0.101011		0.128117		0.00375501	2.58447	0.219322	0.0121757	0.00341996			0.00290048			0.665768	3.76823	8.75169	0.0182885	0.0037712		0.0176716
PF4V	Platelet factor 4 variant	5663-18	P10720	0.117892		0.13907				0.0904941				0.0101562			0.161125	0.0640854					0.0248344		0.0144019	0.0922858			0.21614					0.0142034	0.0152503	0.0878897							0.664184	29.2421				0.0087511	0.0103792
SLAF6	SLAM family member 6	5128-53	Q96DU3	0.123447	3.61089									0.132017		0.645496		0.0716284	4.7011			0.0635315	0.174819						0.842481			0.0969054		0.0365222	0.312453	0.190165				0.0285406			0.663603
NRAC	Nutritiolly-regulated adipose and cardiac enriched protein homolog	13464-8	Q8N912	1.29905	0.592577					0.174257						0.04499	0.174714	0.0742748		0.0023499	0.169737	0.215538	0.131216		0.035912		0.0389946		0.564875	0.0513735	0.0287138	0.0876455	0.160957	0.779692		0.0709113				0.0439637	0.0131083		0.663199		7.84408	0.0464788	0.0560782	0.0202151
ZHX3	Zinc fingers and homeoboxes protein 3	10036-201	Q9H4I2	0.813069	5.54173		5.74673	1.80175						1.45564	1.37631			3.27344	0.911395			0.825992		0.0436057					0.611327					0.803148	0.179728	1.21537	0.605917	0.0692523	0.0930661				0.662961					0.0394268
MutY homolog	Adenine D glycosylase	10030-8	Q9UIF7	0.0586651		0.0114217	0.363027				0.0417823		0.00416085	0.0475763		0.168095	0.595685	0.0279649	0.0631373		0.0289589		0.007739	0.0323898		0.224407	0.0375014	0.0224803	0.00544918		0.0243503		0.0148021	0.167103	0.0159247	0.00370117	0.0166045	0.00562623		0.0937664	0.00648842	0.00038575	0.661953				0.00557147	0.00182499	0.000745115
WN10A	Protein Wnt-10a	10044-12	Q9GZT5	0.806613	0.0842929				0.198094					0.350272		0.0497429	0.0804273	0.130192		0.106978				0.0169286			0.0277035						0.246839	0.0680643	0.00810227					0.0535793	0.163642		0.661335		1.61647	0.0533264
CRIM1	Cysteine-rich motor neuron 1 protein	15492-1	Q9NZV1	1.71905										0.254479	0.2238			0.234733	0.809575	0.0276272		0.016755	0.00698472			0.102319	0.0799377	0.0699837	0.368693		0.0464331		0.528415	0.448884	0.0759011	0.286617		0.0747402			0.172593		0.66129		2.8537
PROL1	Opiorphin prepropeptide	6530-63	Q99935	0.0404997	0	0.142231				0.54835	0.870516			0.158001		0.622235			0.375699			0.129732	0.0134607	0.0113055		0.0154596	0.0681788	0.0477635	0.321025				0.0379968	0.827479	0.038668	0.212584	0.0796447	0.0263756	0.00616533			0.0129083	0.661254		2.62622	0.0545522	0.00181264		0.0168841
GAS-6	Growth arrest-specific protein 6	15391-114	Q14393	0.217222	6.15697						0.943311			0.813294				4.64958	2.42309			0.257469	0.215799	0.0631491					2.83695			0.0583153	0.627883	0.0159706		0.412401			0.258258	0.0127859	0.440265		0.659716					0.0352017
OCAD1	OCIA domain-containing protein 1	16802-31	Q9NX40					0.18257				0.670869		0.33079			0.70948	0.126544	0.403269			0.0557448					0.0470325	0.0605884	0.244159		0.158281			2.50178	0.0592336		0.0306143	0.0255846					0.657083		12.1972
SLPI	Antileukoproteise	4413-3	P03973		4.43541	0.00606492	2.16609	2.8414	0.538249		1.31583		0.714991		0.40985	2.17308		2.858	0.811526	0.00336161		2.10405	0.560546	0.0211121	0.0356365	0.205275		0.00122345	13.6218	0.224323	0.569011	0.481369	0.115364	0.41333	0.0923779	0.0587537		1.10548e-05	0.0348646	0.0323724			0.656863	0.752408	0.341553	0.00948897	0.00821439	0.031873	0.00218936
Dyctin subunit 2	Dyctin subunit 2	5879-51	Q13561		7.27912		1.8051	1.24449					0.123292	0.672485	0.941562	0.607366		0.783465			0.0520271			0.0637655		0.102028	0.0332066		0.362451		0.290123		0.191141	0.568877	0.062818	0.895072	0.559304	0.0310935	0.0279954	0.194716			0.655919		3.10941		0.0181443	0.0669886
PCDGD	Protocadherin gamma-B1	11872-9	Q9Y5G3	1.30331		0.0458185							0.0866859	0.254449	0.0346112	0.0511873	0.35467				0.0719955	0.345746	0.177813	0.0344117										0.0665392		0.711968		0.0536302		0.0122698	0.192197		0.65489		0.414473			0.0846405
EXOS8	Exosome complex component RRP43	18909-11	Q96B26	0.0215142	0.157273			0.56717	0.0953036			0.0142259				0.128651	0.0192071	0.120781				0.0575102	0.0976482			0.139549	0.0387323	0.000679401	0.0984401			0.0207378		0.674308	0.0992858			0.00546097	0.0428706		0.16894		0.654714		2.50905		0.0933262	0.0232739	0.0503477
RRAS	Ras-related protein R-Ras	17742-2	P10301	0.698834						0.082896				0.197871				0.95646	0.000481418							0.0965389	0.0674257	0.0302535	2.91559e-08		0.0486203			0.252443		0.143341	0.116474		0.00805584	0.089278	0.352758		0.654133		2.18672		0.0323588
Glutaminyl cyclase	Glutaminyl-peptide cyclotransferase	7849-3	Q16769		2.73357	0.382586	3.60427	0.202355		1.82894			0.171508	0.0361968	8.13966e-05	0.00432338			0.348436	0.0399998		0.010343	0.431801	0.00154252	0.0364368		0.00442184		0.521927	0.0346382		0.037707	0.00490914	0.00396013	0.0557471			0.0352616	0.0301233	0.0032569	0.173288	0	0.65365	1.74408	0.720182	0.0205537		0.011509
HBD	Hemoglobin subunit delta	6992-67	P02042	0.105784		0.882526	0.068966	1.18885	0.0205799			0.129322	0.00435153	0.321534	0.060012	0.000159686	1.3158	0.108861		0.148589	0.0803159	0.0049802	0.0158117	0.00739645		0.035665	0.0290536	0.0443206	0.114741		0.0587607	0.00345276	0.131808	1.34252	0.257863	0.0136233	0.00614621	0.00423185	0.0234938		0.0829597		0.653335		7.75956	0.0186339	0.000360013		0.00857196
NB5R2	DH-cytochrome b5 reductase 2	19143-38	Q6BCY4		3.14684	0.455397				0.0473046					0.0117584	0.172124			0.0436756		0.0393102	0.203072			0.00473851		0.00509464		5.40622		0.046002	0.0590273		0.0740314		0.165885	0.00105918	0.00993727	0.0586583	0.0497063		0.117876	0.653176	6.78493	0.964394	0.015496	0.0889357		0.0247102
TM119	Transmembrane protein 119	11110-4	Q4V9L6	0.973916						0.0415881				0.0756533	0.0662206		0.103066			0.0720859							0.0103944						0.200186	0.358066		0.303135					0.0567845		0.652622		1.28715				0.00370334
FAK1	Focal adhesion kise 1	4986-59	Q05397	0.00168093				0.0863509	0.0103777	0.0476997				0.0331994					0.248113			0.114028	0.0279113		0.0242494	0.0465344			0.459595		0.0170372			0.552542	0.0133838		0.036366	0.035212				0	0.647052		1.73818
VAV3	Guanine nucleotide exchange factor VAV3	9830-109	Q9UKW4	1.53963	1.17878	0.177541							0.198804	0.630716	0.462599		0.089338	0.886337		0.0548566		0.0902222	0.0415347	0.140423		0.826069	0.0409778			7.5982e-06	0.0265754		0.356429	0.0302621	0.0195571	1.06786	0.10923	0.0134468		0.0543	0.463691	0	0.645581		0.429775		0.00935913	0.066128
ST4S6	Carbohydrate sulfotransferase 15	4469-78	Q7LFX5	1.77304	0.802286					0.20282			0.0269083	0.0395069	0.296927	1.84918		1.14185	0.704652	0.166655	0.242115	0.670492	0.316385			0.0900118	0.055061		0.0181283	0.0182043			1.44152	0.590297	0.417586			0.0946711	0.105417	0.0219412		0.197294	0.644466	1.09018	7.71459			0.00895611	0.0305144
PD-1	Programmed cell death protein 1	15623-1	Q15116	0.177947						0.193215	0.380204				0.17894	0.179503		0.0484769			0.0538889			0.0212116			0.011332		0.214798		0.0400585		0.179415	1.01792	0.0146649	0.100464				0.0205924	0.065845		0.641071				0.0261444	0.0538573
I-309	C-C motif chemokine 1	2770-51	P22362					0.461632		0.853964		0.0148059	0.00248938	0.409611	0.158218		0.656615	0.185629	0.392143		0.0579366	0.0393918				0.0100968	0.0276939	0.0506081	0.0576008		0.112397			3.06314	0.225176		0.00263877				0.0302959		0.639968		10.8454	0.0295955	0.00695032		0.0191046
CF126	Colipase-like protein 2	7767-1	Q6UWE3	1.83211	0.374808				0.288663					0.732525		0.90854			0.107184	0.380111		0.438462				0.187092	0.131926					0.117355	1.03508		0.074027		0.0634967			0.15195	0.339141		0.639705
Keratin 20	Keratin, type I cytoskeletal 20	12975-11	P35900	1.92725			0.466598							0.16384			0.473227	0.0663686		0.162519		0.842171		0.19409					0.518884		0.128744		0.51203		0.0447656	0.685839	0.0329684						0.639253
CEBPB	CCAAT/enhancer-binding protein beta	15675-3	P17676	0.0836988				0.027503				0.455719		0.342366		0.0738107	0.246738		0.0662985								0.0427581	0.00558694	0.154384		0.138523			1.12852	0.106884						0.0361822		0.636436		8.07456	0.0554361			0.0142508
ARL2	ADP-ribosylation factor-like protein 2	12587-65	P36404		0.846133								0.0380618					0.661968	2.58196								0.0777104	0.0472416			0.144935		0.0013289		0.0874946		0.100844				6.96965e-06		0.636384
SDS3	Sin3 histone deacetylase corepressor complex component SDS3	10703-203	Q9H7L9	0.382295										0.0620636	0.597499		0.374825	0.0255521						0.00479128						0.17811	0.0191018		0.201383	0.0209153	0.0233612	0.0313287	0.00408611				0.325194		0.635405		0.494772
Calnexin	Calnexin	8834-58	P27824	0.355603										0.241593					0.0784144										0.347184					0.42926		0.0552339				0.0232617			0.634779
MINP1	Multiple inositol polyphosphate phosphatase 1	5586-66	Q9UNW1	0.202791	1.22163			3.34572			1.41431						0.943841	0.0503277				0.106104	0.0563235	0.0110849	0.0671235	0.0297736	0.112489		1.7926	0.0207364	4.84073	1.73881	0.0299289	2.35585	0.0494705	0.860136	0.894601			0.0204715	0.107774	0.0585465	0.628239	0.734818	10.2948				0.0261218
BDP1	Transcription factor TFIIIB component B'' homolog	8929-7	A6H8Y1	1.91366	0.859608									0.598178	0.402116	0.428569			0.191607	0.309233		0.371271				0.127397	0.129828		0.381943		0.0351276		1.62429		0.00159997					0.13684	0.324054		0.62811					0.0510113
BACH1	Transcription regulator protein BACH1	12451-62	O14867	0.286544			0.489613	0.201434		0.0133436			0.000564187	0.385198	0.341621		1.87401	0.0480506	0.0106692	0.00119488		0.026765	0.0251307		0.0287244	0.0648094	0.0333022	0.0879062	0		0.146505		0.0690151	0.932819	0.136356	0.0343477	0.0432117	0.0051542	0.0248947		0.367959		0.628071		7.65161	0.038827		0.00213957
TCCR	Interleukin-27 receptor subunit alpha	5132-71	Q6UWB1	0.153997	0.688271					0.154659				0.338545	0.135191				1.01011				0.176516			0.0553963				0.0885098		0.0507542		0.135934	0.156705	0.134817					0.195695		0.626678
BMP-7	Bone morphogenetic protein 7	2972-57	P18075	0.308233		1.01635			1.77347					0.236012			0.238705	0.677665					0.179197		0.124707		0.192251					0.142555		1.62029	0.118975	0.482791			0.243604				0.622346
GPR64	G-protein coupled receptor 64	10767-52	Q8IZP9	0.0556893									0.0534982		0.167665		0.0761013			0.0162803		0.00727129	0.223875		0.0225393				0.262657				0.178803	0.31379	0.0906558	0.114981		0.0419845			0.140196		0.621568
Cytochrome P450 3A4	Cytochrome P450 3A4	7879-12	P08684	0.0558482			0.201126	0.142352				0.0227548	0.00732238	0.0727076			1.00394	0.159881					0.0483814			0.0474327	0.0111219		0		0.185923			1.53367	0.0519276	0.0376699							0.621567		6.11082		0.0334206	0.0195705
CDK5/p35	Cyclin-dependent kise 5:Cyclin-dependent kise 5 activator 1 complex	3358-51	Q00535|Q15078	0.025494				0.407467		0.234824		0.256232	5.87977e-05	0.240206	0.101118		0.612678	0.0513167	0.386167	0.0429345	0.232335	0.090306		0.0251352			0.00833183	0.035007	0.130732	0	0.215208		0.0216997	2.23447	0.225974	0.0320142	0.00404553				0.0678655	0	0.619186		11.4229	0.0169659	0.00578337		0.0284834
Carbonic anhydrase 9	Carbonic anhydrase 9	3798-71	Q16790		1.05487			0.259457	0.00193617	0.123223		0.793506		0.268968			0.103858	0.0328589			0.000427931	0.0462823		0.00607912		0.0242548		0.0016216	0.128625	0.0100541		0.0199638	0.0092757	0.403682	0.0118645		0.00773772	0.00851719	0.127971	0.0183373		1.11082e-07	0.618913		3.68005				0.0371393
FABP2	Fatty acid-binding protein, intestil	15385-116	P12104	0.128181		0.0516759		0.0135551			0.0246727		0.0553644	0.258665	0.029142	0.0248897	2.89061e-05	0.0585709		0.0223564		0.180133	0.00214801		0.00945573		0.0907394	0.010165	0.881084	0	0.0271634	0.00314113		0.0283885		0.297443	0.109474		8.90815e-05	0.0575227	0.107929		0.618593	39.0573		2.05141e-05	0.0300617		0.00212123
sICAM-5	Intercellular adhesion molecule 5	8245-27	Q9UMF0	0.0122472	1.15124			0.00067312			2.51839			0.00534106	0.00515756	0.0766948		0.271157			0.104839	0.0153188	0.334031		0.0182107	0.118278	0.0298838		12.6971	0.342617		0.0671929	0.159651	0.448294	0.0753784	0.0308673		0.146765		0.0210761	0.000458257	0.125045	0.618405	28.677	3.4782			0.0153843	0.0169453
ETV5	ETS translocation variant 5	13403-5	P41161														0.641018	0.105981	0.00661591				0.0119169			0.108494	0.130178		0.204487					0.776136	0.154535	0.164369		0.0839779					0.617686		1.15035	0.062893
EFHD1	EF-hand domain-containing protein D1	19616-100	Q9BUP0	0.388671					0.0989266					0.537324	0.463801	1.96586		3.24637	1.30444			0.463701	0.152581						0.81686		0.273316				0.375299	0.653242		0.142907	0.0427768	0.10152	0.110772		0.616112		3.45054
NLGN2	Neuroligin-2	9027-10	Q8NFZ4	0.0363815		0.0204074				0.586171	0.322048			0.00358194			0.00167727		0.575038			0.213468		0.00832392	0.00530872	0.0288165	0.00134353		0.060933	0	0.0267088	0.0841798	0.0162197	0.310545	0.0294155	0.0252295	0.0034355	0.00891274	0.00520933	0.00879709		0	0.61573		1.14013				0.0258742
RHG36	Rho GTPase-activating protein 36	6289-78	Q6ZRI8	0.682485	0.671298									1.16789	0.223557	2.70837		30.8081				0.173684		0.0778647		0.287556			0.74813		0.278992			0.101091		0.0795539	0.148976	0.0483042			0.141246		0.615606		0.756437		0.0493662
MAGBA	Melanoma-associated antigen B10	11456-2	Q96LZ2	0.596085					0.516907					0.351761		0.0688632	0.72413	0.287291																0.486076	0.0458708								0.614273		2.00207
MUC1	Mucin-1	9176-3	P15941	0.0141462				0.116292					0.358845	0.267693			1.02721	0.111692			0.0832479		0.0287439				0.0105259	0.0344329			0.199971			1.56801			0.0328743	0.0486729					0.612936		10.3873
PLD5	Ictive phospholipase D5	8081-55	Q8N7P1	0.335359	0.0972247									0.236537	0.109579			0.0264139	0.394766		0.0372133	0.0624896	0.0646702		0.0521872	0.0884265					0.0191714		0.117928	0.0194088	0.0262119				0.0303676	0.0839267			0.612626		1.35953	0.00717909
MPIP2	M-phase inducer phosphatase 2	12427-8	P30305	0.892922						0.347259				0.398656	0.491464			1.88546	0.534175	0.0715703		0.245046	0.0257642		0.0517593	0.0888206					0.146168	0.171102	0.542527				0.0849608			0.100163	0.172058		0.612263		1.16562		0.0650562
Siglec-5	Sialic acid-binding Ig-like lectin 5	9275-2			0.128787											0.564551		0.229915	0.926733			0.11531	0.225755			0.0253487			0.0466661		0.517115	0.05695	0.0635589	1.0704	0.0677894				0.0261111	0.0343448			0.611605		39.7275
CNTN2	Contactin-2	3296-92	Q02246	2.6931										0.266628	0.851997								0.165955	0.211146			0.108585		0.187502		0.633774		0.256521	0.982276	0.419152	0.203762	0.0145712			0.0963681		0.0161704	0.607372					0.0433266
PERL	Lactoperoxidase	4801-13	P22079	1.19465			1.06514										0.278357							0.092906			0.0872398				1.04176												0.606889					0.0187829
IL-1 sRII	Interleukin-1 receptor type 2	14133-93	P27930	1.88285	2.88903				0.634321		0.818298		0.403683	0.0773906		0.547128	0.180574	0.03137			0.106632	0.689639	1.33786	0.0322505	0.0525831	0.111967	0.0807423		0.23546	0.192676		0.704703		0.467884	0.122332	2.10846	0.222018				0.363911		0.605674	10.9144	1.20783	0.0490868
OTUD5	OTU domain-containing protein 5	12480-9	Q96G74	0.376569			0.358549	0.0651328	0.000579649			0.00745199	0.00528209	0.355924		0.000190647	1.02692	0.193331		0.00767236				7.94888e-06		0.021617	0.0271741				0.0580894		0.077012	0.49419	0.116417					0.000910183	0.173333		0.605516		4.54361	0.0628418
ILT-4	Leukocyte immunoglobulin-like receptor subfamily B member 2	5091-28	Q8N423	0.497307	0.234333			0.0576418	0.0233349	0.100907				0.0204601	0.0663192	1.20109		0.890244	0.53478	0.00177615		0.0961734	0.10069	0.00516031	0.0185874	0.0382054	0.044		0.276787	0		0.0250488	0.020622	0.398997	0.122988	0.462075		0.0246572	0.0393164	0.0592486	0.154963	0	0.603827	47.4089	0.403753			0.0114979	0.00430172
PolyUbiquitin K63	PolyUbiquitin K63-linked	6647-55	P0CG48	0.0845286			1.28236	0.134766		0.0400307				0.242972		0.477567	1.20403					0.0365059	0.145212		0.0139276	0.059297	0.0574282		0.0475329		0.215814			0.102636	0.0621193	1.97435		0.0309445	0.0342206	0.0558644			0.600519		0.924769		0.0268949		0.0267343
EFS	Embryol Fyn-associated substrate	12572-236	O43281	0.519524				0.119416		0.0525548				0.534989	0.425205	4.22749		15.388	1.68823			0.160065	0.246435	0.102095		0.0575812	0.0421265	0.0166819	0.448412		0.384938	0.198703			0.453131	0.629475	0.284037	0.0883385		0.00498746	0.264657		0.600343	0.366329	0.312515		0.00716845	0.0262209
TPP1	Tripeptidyl-peptidase 1	17691-1	O14773	0.303914	0.539228					0.977746	0.654029			0.120475	0.455584	0.119987				0.192906		0.774708	1.52506	0.0782645	0.13872	0.16168		0.0412577	1.20629			0.256162	0.460734	0.362408		0.05966	0.0538207	0.0151868		0.223091			0.599717	2.32069	4.1496		0.0382749
Siglec-5	Sialic acid-binding Ig-like lectin 5	16792-4	O15389		0.145243											0.545784		0.149917	0.536155			0.115052	0.223986			0.059748					0.556248	0.0841478		0.904885									0.597689	44.1838
TAF10	Transcription initiation factor TFIID subunit 10	18270-10	Q12962	0.0492403				0.384245		0.236877		0.165692		0.220021			0.467036	0.101821	0.625101		0.0801542	0.315383				0.0183596	0.00319378	0.0819879	0.0890567		0.285331			2.01606	0.0938942		0.0109976					0	0.597403		14.2811	0.0365534	0.00138293		0.0118483
B4GN1	Beta-1,4 N-acetylgalactosaminyltransferase 1	8976-13	Q00973	0.0834973					0.16431					0.0534167					0.642755					0.054469		0.0937634	0.0363026		0.158858		0.127898		0.0911923	0.6979				0.0279924					0.59664			0.0355371
CQ067	Uncharacterized protein C17orf67	9070-1	Q0P5P2	0.177637	0			0.0174768		0.0727982					0.446161							0.0437255	0.0505307				0.0194341	0.034781		0	0.0481069			0.259795							0.165006		0.594415		0.514547	0.00532681	0.0157182
Properdin	Properdin	2960-66	P27918		0.254208			0.134392		0.640311	0.707365			0.104319		3.2979			0.100735				0.612939					0.172012	0.223548		0.920582	0.027701	0.159699	0.283774	0.263702	0.731306	0.23421		0.0429725	0.0506557	0.0932301		0.592238		2.27761
CHSTC	Carbohydrate sulfotransferase 12	6626-81	Q9NRB3	1.53235	1.30661	0.289169										0.837911		0.104453	1.98201				0.0425448	0.0135115							0.334004		0.0172392		0.671909	0.159947		0.15067	0.0330474		0.553962		0.586855	1.38639	6.449
LAG-3	Lymphocyte activation gene 3 protein	9950-229	P18627	1.32178		0.0542447		0.0128782					0.0765169	0.0980041		2.28139		0.903428	0.356415	0.14209			0.109448	0.0688601		0.0462081	0.0852367	0.0135441	3.77544	0.000554111	0.116389	0.0455056			0.900149	0.176981	0.0457484	0.0464832	0.0429681				0.586022	1.54245	0.802317		0.0538198		0.0257338
ZAP70	Tyrosine-protein kise ZAP-70	3837-6	P43403	0.064649				0.177056		0.0414565	0.42397	0.619729	0.114471	0.37195	0.121617	0.0825068	1.50586	0.272887		0.0587949	0.104348	0.152618	0.0232243	0.0131628	0.0853974	0.0824401	0.0129997	0.176241	0.084103	0	0.189886		0.0215282	1.25751	0.154746		0.00950952	0.0794045			0.0140375		0.585273		8.08167	0.0543652	0.00579179		0.0167037
RPC9	D-directed R polymerase III subunit RPC9	17771-35	O75575	0.10278				0.0168613			0.342472		0.453087	0.105963	0.0798361		1.0629	0.0505331	0.0255645	0.00794464		0.0273879	0.0256926			0.0429877	0.0171714	0.0347536	0.128292	7.14655e-08	9.40352e-05		0.299194	0.521313	0.0577052		0.03022				0.273173		0.584958		3.70946			0.0153412	0.00791834
IgG	Immunoglobulin G	2744-57	P01857				0.37052	1.48952						0.368039	0.273464	1.04668		3.23955	1.824		0.0501684					0.0706354			1.56464		0.216253			0.361084	0.617754					0.106802	0.339229		0.584765	1.67245
OPT	Opticin	15430-165	Q9UBM4	0.937495	0									0.768553	0.436449	0.12257	0.327944	0.124055		0.827337	0.403481	0.0905125	0.0305692			0.109258	0.095226	0.0238729			0.450537	0.455798	0.867988	0.552314	0.329941		0.0450602			0.0485742	0.133091		0.583759		7.54953			0.0199167
CCD56	Cytochrome c oxidase assembly factor 3 homolog, mitochondrial	7888-58	Q9Y2R0	0.290593	0.280717		0.571544							0.554245	0.251884	0.0214359	0.317469	0.0890438		0.0557166		0.0919793					0.0453696			0.119122	0.295783	0.391393	0.226341	0.426423	0.141444	0.0446123	0.038217			0.0287611	0.348681		0.583155		6.44946
Aurora kise A	Aurora kise A	3091-70	O14965	0.656819										0.409957	0.286172		1.45129	0.410401		0.0658108							0.020256	0.0227297			0.0386775		0.618936		0.0405587								0.583143		1.69475			0.0700602
CSF-1	Macrophage colony-stimulating factor 1	3738-54	P09603	0.128882	0			1.07713		0.00645091		0.40188					1.08198	0.0260619	0.0200822			0.0370988				0.103467			0.358786	0	0.0483747	0.152914		0.69253	0.026954	0.245145	0.00216501		0.027594				0.58105		1.23026				0.0104042
Transgelin-2	Transgelin-2	11636-33	P37802	0.338224	0.777945			0.140725					0.572959	0.10979	0.011241	0.355635	0.263352					0.00730255	0.0260911					0.00672653						0.240858	0.0777325		0.000731489		0.0175696	0.0160061	0.401196	0.00985096	0.580252	0.701575			0.032631	0.0513295
Ceruloplasmin	Ceruloplasmin	17453-34	P00450					0.108897		0.514766				0.238859				0.140529	2.1544		0.120634		0.0093609			0.224339	0.0407554	0.0485546			0.274243			2.40499	0.0839361								0.580164		10.9781				0.0388614
NOE1	Noelin	5703-26	Q99784		4.5311									1.04575					1.40528	0.401354	0.349646	0.0629224	0.0340281	0.0274501			0.000512101		0.923886			0.0327614	0.159695	0.245788		0.15728		0.0727573	0.0405788	0.173978	0.0369055	0.034515	0.579972	0.868384	0.969777			0.0522638
Prekallikrein	Plasma kallikrein	4152-58	P03952	0.522933	0.940515			0.563767	0.197568					0.43692		1.38759		2.4293	0.263654	0.0225965		0.0973844	0.405881	0.0631093	0.0928341	0.087345		0.0394203	3.36736	0.0276306	0.172795		0.0711206	0.235815		0.054191	0.0385826	0.0661626		0.0180956	0.0178323	0	0.57922	16.0414	14.4823	0.0491976			0.0173435
Endothelin-converting enzyme 1	Endothelin-converting enzyme 1	8767-44	P42892	0.242123			0.504929						3.29182e-05	0.27061	0.0563055		1.57412	0.0882136		0.0035941							0.0599262	0.0441476	0.134196		0.254839		0.0508128	1.48459	0.131485		0.0150908				0.103699		0.578554		9.16304	0.0564584	0.0123391
ISM1	Isthmin-1	8355-80	B1AKI9	0.0308294				0.0779457	0.0617061							0.0205452	0.0900905				0.0700006				0.0103796		0.0373688		0.425966	0.0523761				1.06021	0.0526157	0.300872		0.00610386	0.00846262		0.0204781	0.0228954	0.576933		0.838398	0.0592746	0.0270668
prosaposin	Prosaposin	6207-10	P07602	0.265104	0.204474							0.0644472		0.126971		0.525058	0.59329	0.323922	1.96059		0.0398414		0.148283		0.0402561	0.214591		0.000177445	1.86577		0.0727811			0.0827725		0.0159403	0.185686	0.147394			0.201483		0.5746	10.2329	1.51532
PCKGC	Phosphoenolpyruvate carboxykise, cytosolic [GTP]	18182-24	P35558					0.199537		0.394239		0.0134052	0.0470126	0.357289			0.262875		0.478792				0.0299006			0.0343977	0.00720569	0.0839819	0.246158		0.171084			2.12145	0.206682	0.295003	0.0145596	0.025289					0.57365		10.9112	0.0343954	0.00887325		0.0172263
C3	Complement C3	2754-50	P01024	0.647073			0.0763783		0.369164				0.284191	1.23829		0.514006	0.383983				0.151255	0.082751	0.165996	0.0694986	0.0344259	0.0491069	0.0508734						0.720663	3.73809	0.636452	0.228826		0.0907536				0	0.57232		6.86392	0.02393			0.0280118
Apo F	Apolipoprotein F	12370-30	Q13790	0.428587	1.05411		8.48422		0.385917	11.6632	2.65841			0.195291		0.202167		2.85437		0.0798406	0.397045	2.90987			0.138088	0.0987904	0.0513226		0.53466		0.40641		6.1648	2.18747	0.0589213	5.33164	0.61816		0.00737423		0.498258	0.272873	0.57134				0.0418999	0.0202828
Coagulation Factor IX	Coagulation factor IX	4876-32	P00740	0.282994	0.649321		1.74367	0.684591						0.683722	1.62929	0.100361	0.603158	3.70153			0.519754		3.45619	0.149379	0.540831	0.154985	0.00652656			0		0.718852	0.842901	12.7659		0.662682	0.087937		0.0161516	0.211946	0.149166		0.569976		0.853856
GBP2	Guanylate-binding protein 2	18891-98	P32456	1.01519	1.64566				0.051307	0.0112462					0.0150444	0.00922884		2.11028	0.314629				0.0511588	0.00907064		0.0795724		0.00739352	2.15278		0.0276422		0.156216			1.31007						0	0.56965	1.06872	4.13761		0.0146816		0.00917728
MACD1	O-acetyl-ADP-ribose deacetylase MACROD1	13653-335	Q9BQ69					0.246365				0.557253		0.355075			1.40782	0.211361				0.158089				0.0778583		0.124419	0.7024	0.0737276				1.31047	0.113766								0.569531		8.98859	0.0190652
PTPRS	Receptor-type tyrosine-protein phosphatase S	6049-64	Q13332	0.455122	6.58187				0.112367	2.56133	0.401756		0.145064	0.261503	0.675495	1.89208		3.88693	0.653663	0.117725	0.0424967		0.105003				0.0508015	0.0411897			0.820369	0.0618928	3.62614	1.37652	0.100579	1.23438		0.000929462	0.113884	0.0243635	0.675985	0	0.568579		0.383096		0.117586	0.00937038
ADXL	Adrenodoxin-like protein, mitochondrial	11231-12	Q6P4F2		0.436783			0.13336						0.0332989					0.080387			5.48725e-05	0.0077705		0.0249743		0.0405398	0.00236823			0.0228648		0.20945	0.0828201		0.110144	0.0117887		0.0452321		0.182701		0.568038
LRRT4	Leucine-rich repeat transmembrane neurol protein 4	8646-61	Q86VH4	0.486272	0	0.00111551	0.289247		0.00124106				0.0547452	0.536801	0.0854773	0.0684194	0.560025	0.0685939		0.0999944	0.0417695	0.152128	0.0311395	0.0345728		0.0683546	0.121357	0.00120887	0	0.0201274	0.0209285		0.339302	0.615226	0.0466501	0.00436361				0.0100145			0.56778		4.3782	0.0353637	0.0673207	0.0515564	0.0246625
PTH	Parathyroid hormone	5954-62	P01270	0.289635		0.825117	1.36359	0.436562		0.020654			0.212491			0.0208177	0.100897	0.151604		0.0270299		0.0401363				0.404557	0.0486754	0.0379121	2.35429		0.148951	0.159286		0.199707	0.0420185	0.0366699	0.0212402	0.0235347	0.120992			0.12125	0.56634		0.459047	0.00561436	0.0721733
Endocan	Endothelial cell-specific molecule 1	3805-16	Q9NQ30	3.24187		1.22437		5.02788			3.55649			0.622088	1.14985		0.500503	1.48398				0.160796	0.830254						1.50516		0.586698	0.020441	0.548565	0.237254	0.0747742		0.127275	0.00439767			0.182689		0.565911	1.92299
PACAP-27	Pituitary adenylate cyclase-activating polypeptide 27	8446-4	P18509	0.0589421	0	0.276312			9.11442e-05			0.0567332		0.166422	0.0315415		0.00336682	0.075448	0.139948					0.0260875		0.0296451			0					0.178339	2.31317e-06	0.0461184			0.0111257	0.0600952			0.565731		0.732812	0.0742787
C99L2	CD99 antigen-like protein 2	10539-30	Q8TCZ2	0.132762			0.28784	0.139476	0.00135966			0.0278179	0.0029047	0.240202			0.879623	0.372634	0.0358643	0.00876708		0.107655				0.0455566			0	0		0.0240503	0.0859315	0.204297	0.187261		0.015383		0.0734522	0.13824			0.565492		2.41335		0.00300375		0.00287489
DUS16	Dual specificity protein phosphatase 16	14631-22	Q9BY84						0.138097					0.386107			0.464534	0.128655	0.159135				0.00522166				0.00721383	0.0464078	0.0481435			0.00802417	0.0662733	0.573054		0.114176					0.133673		0.564634		2.7311
Desmoglein-1	Desmoglein-1	2976-58	Q02413	0.0988115				0.181182		1.01534		0.000111823	0.0130403	0.400529	0.209167		0.801759	0.0325349	0.124788		0.0676383	0.215298	0.00401947	0.0145756		0.0104966	0.00902737	0.0731846	0	0	0.198525		0.00708833	1.66924	0.201178					0.00144603	0.0268465		0.563511		11.0268	0.0237963	0.0189301		0.00157106
CBX5	Chromobox protein homolog 5	4540-11	P45973	0.0842775			0.42345	0.274662	0.0331233	0.505415		0.287621	0.0338189	0.26082	0.141544		0.82211	0.25608	0.0706129	0.00253511						0.0373562	0.0362241	0.0528676	0		0.242719		0.0398605	1.61901	0.131368					0.018524	0.150915		0.562079		9.25851	0.00897931	2.4949e-05	0.019395	0.00897744
BATF3	Basic leucine zipper transcriptiol factor ATF-like 3	8858-21	Q9NR55	0.138689						0.239469	0.233838							0.0860414	0.101276			0.067423		0.0313116	0.0581712		0.0387394	0.016852	0.156301	0	0.0623596		0.110949	0.210763		0.292724				0.00833964		0.0345117	0.561425		1.48656
SHAN1	SH3 and multiple ankyrin repeat domains protein 1	13240-170	Q9Y566			0.0716275								0.0310799														0.00161598		0.0918369	0.0971027					0.448887			0.172867	0.0450797			0.560859
MICA	MHC class I polypeptide-related sequence A	2730-58	Q29983	0.0745553	0.327572																		1.75876e-06									0.0352577				0.0906072							0.560459
PLK-1	Serine/threonine-protein kise PLK1	3394-81	P53350	0.472017				0.111121									0.373187	0.055964	0.0531946			0.0721868	0.0562277										0.197776	0.748064	0.114684	0.117198	0.224111			0.0536179			0.558777		0.70744
SLIK6	SLIT and NTRK-like protein 6	16916-19	Q9H5Y7	0.497767	0.729687					1.02005	2.66197		0.300501	0.45575	0.394954	0.305052		2.70817	2.50947	0.141151		1.17074	0.942395		0.220671	0.238985		0.210083	0.389878		0.00560885	0.600772	0.20899	1.89946		0.186156	0.229225	0.013616		0.0617463		0	0.555207	6.46678	0.244956		0.00122746	0.0435366
gpIIbIIIa	Integrin alpha-IIb: beta-3 complex	19574-5	P08514|P05106	0.456732	3.24406			0.143352		0.770858			0.403044	0.274886		0.765374		2.12404	3.60517			0.0217662			0.00763511				0.694654	0.0411554		0.0512033		0.750534			0.122621	0.018116	0.100419	0.0345301	0.598371		0.555104		0.685134		0.0838207	0.0436782
P4HA1	Prolyl 4-hydroxylase subunit alpha-1	11645-9	P13674					0.39612		0.943047				0.0856066					0.359929			0.296004			0.012556		0.00427396		0.162917		0.0451132	0.115826		0.728366	0.114812	0.0539217			0.0632137	0.00908751	0.0265869		0.554861		1.12159			0.0393067	0.0550857
ENPP2	Ectonucleotide pyrophosphatase/phosphodiesterase family member 2	16892-23	Q13822		17.6009				0.104932					1.52302	1.74179		0.733667	1.37529		0.049421		0.0574801	0.244782	0.0146936	0.137718	0.476155			0.514355				0.0806665		0.10111	0.227671			0.0724055				0.554793	3.46454	0.369273				0.022052
KAZD1	Kazal-type serine protease inhibitor domain-containing protein 1	7144-234	Q96I82		2.51316	0.0394187	1.34035	1.43363						0.191343	0.108251	7.52421		28.3604	0.0828648	0.0301046		0.093848	0.215127			0.392843	0.0561194		0	0.0244589	0.0603544		0.209114	0.53753			0.0897996	0.0397855	0.0844069		0.0260196		0.552567		3.34059
RN128	E3 ubiquitin-protein ligase RNF128	6510-56	Q8TEB7	0.0499421	0.345059									0.149408	0.324719	0.159503		0.0495945	0.995156								0.020982			0	0.182187		0.0989338	0.129559			0.00605448	0.004591	0.0189256	0.107311	0.136853		0.552499		3.30541				0.041185
PPIC	Peptidyl-prolyl cis-trans isomerase C	18819-21	P45877		1.55561			1.24675			1.32523						0.148439	0.895775			0.154755	5.93989		0.074201	0.0369443	0.0269658			0.690116	0.0746328		0.500537	0.501283		0.242806			0.418663	0.102117				0.552085						0.0272754
MCP-3	C-C motif chemokine 7	4886-3	P80098	0.610161	0.391135	0.215333												0.0671066			0.0206043	0.024339	0.0215004	0.048444			0.0516322				0.0416063	0.0606707	0.0664555	0.0814345	0.00936782				0.0061245	0.0114472			0.552041	29.9735	0.891822		0.00988558
OAF	Out at first protein homolog	6414-8	Q86UD1	0.165554	7.74425					0.106295	0.0105169				0.129812	0.71957	0.307904	2.61055			0.0224257	0.182093	0.661213	0.0707861	0.112474			0.0330726	0.0899412	0		0.242626	0.161841	1.53459	0.395444	0.133285	0.0692655		0.101453	0.0569182			0.550825	22.9222			0.0585842	0.0107905
Fibronectin	Fibronectin	4131-72	P02751	0.090577	0			0.541829		0.764159	0.461522						0.080255			0.0134455				0.0459839					0.374705		0.0108876		0.00127958	0.569749	0.0135592	0.319143	0.0251426	0.0468367					0.550655			0.0375608
THIK	3-ketoacyl-CoA thiolase, peroxisomal	17782-23	P09110					0.362245								0.0580751						0.0347781	0.0606664	0.0835381			0.0272574					0.11192		0.118726	0.0873841	13.9227			0.0127762		0.0824244		0.550586	4.11218				0.0114697
PARC	C-C motif chemokine 18	3044-3	P55774	2.49481	3.47773	0.983449			1.14906		0.25849			0.0677237	0.117614	0.979416						0.105612	0.00584411	0.0333326		0.00249514	0.229058		0.0468716		0.0484903	0.116012	0.0401462	1.21343	0.412696	0.164753	0.0833051	0.0632123	0.0386107				0.550367	26.1426	1.09529				0.00937991
PGRC2	Membrane-associated progesterone receptor component 2	8681-93	O15173	0.9778				0.26117						0.808851		0.1067	0.733066	0.32958									0.0696943							1.07403	0.146884								0.549026
CLCA2	Calcium-activated chloride channel regulator 2	8950-4	Q9UQC9	0.780663										0.221964	0.376646				2.6173			0.402997	0.0331513							8.69443e-05	0.0236176		0.335328			0.297696				0.0385377	0.21282		0.548441		1.41319			0.0268603
B4GT2	Beta-1,4-galactosyltransferase 2	9595-11	O60909	0.144309	1.0954	0.505004	3.37521	1.8056		0.149785			0.884853			1.61974						0.217322	0.346989	0.166758		0.210062	0.0642138	0.10533	4.61847				0.25222	0.897194	0.476056			0.560109	0.0415198	0.222196	0.228443		0.547344				0.0254792
b-Catenin	Catenin beta-1	8424-269	P35222	0.118818				0.299414		0.443123		0.00817495	7.28767e-05	0.216921	0.161798		0.642661	0.0714813	0.0539049		0.100368	0.0656079			1.00666e-05	0.0131596	0.0391923	0.0587879	0.017543		0.166946			1.45103	0.298103					0.000118268			0.54675		9.1224	0.062035	0.0141718	0.0194674	0.00986898
YTDC1	YTH domain-containing protein 1	8878-48	Q96MU7					0.495018		0.249712									0.512157			0.147762							0.384126					0.994546									0.54653		1.33157				0.0782902
ITI heavy chain H2	Inter-alpha-trypsin inhibitor heavy chain H2	9326-33	P19823	0.0770313							0.167322		0.0597305	0.350631	0.0913214			0.00596884	0.266104		0.030894	0.229572	0.257501		0.00537999		0.0268181		0.284118		0.532619		0.0717143	5.06006	0.677319	0.260247	0.0812231			0.0799326	0.0396642		0.545898	23.8854					0.0149019
SNP25	Syptosomal-associated protein 25	13105-7	P60880	0.37799	0.727135				0.107598					0.145669			0.61607					0.101643				0.137723	0.00311159		0.0876323	0			0.106558	0.0888239						0.000174221	0.256598		0.545073		8.1928
LYPD1	Ly6/PLAUR domain-containing protein 1	9327-3	Q8N2G4		0.311178																								0.168618							0.197393				0.109087			0.543791
EPHAA	Ephrin type-A receptor 10	5076-53	Q5JZY3	0.0210734	2.62607	1.76417		2.46243	0.0136365		0.370543	0.260905		0.0460705		0.552549	0.227742	0.283758		0.0771632		0.702417	0.110386	0.0261764		0.0505981			0.940594			0.0878275	0.727498	2.16722	0.000803706	0.0699661	0.0636863	0.11951		0.112385			0.543373	1.53238	1.68353	0.0334852	0.0180038	0.0200092
TMUB2	Transmembrane and ubiquitin-like domain-containing protein 2	9226-6	Q71RG4		0.116868				0.0977688					0.0949471	0.0755422	0.076209		0.142277			0.0384507	0.0404261			0.0160537	0.0418332	0.0677184	0.0586169		0	0.248929	0.221514		0.00397158	0.0877698	0.303071	0.0426361		0.0170694	0.0152375	0.0187493	0.316578	0.543164		1.29173	0.0466413	0.00214144		0.0113468
DB115	Beta-defensin 115	8391-12	Q30KQ5					0.179812		0.10084				0.0262538				0.0269372	0.37848			0.0273774				0.0595834	0.0378488	0.0438068	0.242441		0.111019	0.0469121		0.436479	0.0361381	0.277665							0.541666
ANK2	Ankyrin-2	7624-19	Q01484					0.187078		0.0850562						0.0464312	0.400855		0.00442261		0.0382875	0.188364				0.00116251	0.000567627	0.0483259	0.0927244			0.0294506	0.0225681	0.884282	0.0647721		0.00725926		0.0128535		0.0112702		0.539444		11.1586			0.0162733
Angiopoietin-2	Angiopoietin-2	2602-2	O15123	0.443864	10.2015	0.0155486		1.40173					0.139308	1.33826	0.228531		0.66931	0.0645135		0.893316	0.180256	0.0874913	0.0371996	0.0536608					4.50742	0.156135	0.524037		0.242844	0.303619		0.0804569	0.0621853		0.251771		0.450677	0.274872	0.539307
GST A1-1	Glutathione S-transferase A1	17138-8	P08263			0.0938317	0.193976				0.0900948				0.532812	0.323294		2.60969				0.0824825	0.0365111	0.0195318	0.0543011	0.0575011	0.113646				0.0752745	0.0199071	0.653142	0.0329511	0.0656082	26.5713		0.199476			0.486684	0	0.538106	13.3193			0.00113352	0.0134274	0.00195623
C3a	C3a aphylatoxin	4900-8	P01024	0.533003			0.54757	1.32433	0.0470102		0.630933			0.942032		0.269798		0.118284				0.718521		0.0597838			0.00122147	0.0262402	0.337266		0.0497847		0.724823	3.67185				0.030851	0.244344	0.0727582	0.177398		0.536708	0.510278		0.0380887
DHB11	Estradiol 17-beta-dehydrogese 11	17397-8	Q8NBQ5											0.179705					0.525521															1.14178	0.0208828	0.251317							0.536099		1.60876
FBLN3	EGF-containing fibulin-like extracellular matrix protein 1	8480-29	Q12805	6.15216						3.49109				0.642977				1.12458	1.62797			1.77369	1.13415		0.396119		0.104613		0.772432			0.0461821	0.514353	0.0561447	0.118499				0.0689001	0.134794			0.535943				0.210763
MBD1	Methyl-CpG-binding domain protein 1	14294-61	Q9UIS9	0.435307											0.333751	0.154715		0.0403498		0.0791039		0.175771		0.0374437			0.0525557					0.0464722	1.31922		0.0141466		0.0056508			0.0470706			0.53524		44.0658		0.0344136	0.0162859
GUC2B	Guanylate cyclase activator 2B	6223-5	Q16661	0.670656	1.99686		3.6335			1.65401				0.0385059		0.761785					0.0439256	1.2859		0.0816116		0.110508	0.0646393		3.95529	0.081098		0.0906966	0.146377	0.0579753	0.0522963		0.226238		0.00247662		0.184559		0.534036	0.556607
XPF	D repair endonuclease XPF	9895-77	Q92889											0.14749												0.0604756		0.0604426	0.395867				0.272751	0.660977									0.534008			0.074465
B7-2	T-lymphocyte activation antigen CD86	5337-64	P42081		0.359616		2.74393			1.49745				0.0127019				0.0242672	0.210105				0.0366917										0.0342038	0.172993	0.0137503	0.178219					0.149193		0.532771		0.242038			0.0107546
LDL	N-acetylated-alpha-linked acidic dipeptidase-like protein	17505-125	Q9UQQ1	1.04007			0.656298							0.782139	0.220593	0.811442		0.999758	2.87091			0.172209	0.0755196			0.0553422	0.0793134		0.00712592		0.169417		0.181514	1.87339		0.173919				0.0688572	0.423322		0.532677		8.67007				0.00215129
ATP synthase beta chain	ATP synthase subunit beta, mitochondrial	4965-27	P06576	0.366036	0.118852									1.20964	0.427198			0.657891									0.0612452				0.122512	0.201035	0.211734	0.180624	0.0720183						0.23044		0.531586		4.40729
IL3RB	Cytokine receptor common subunit beta	11137-43	P32927			0.522602		0.841403				0.185267		0.0478849			0.531979	0.122693				0.0499427	0.0188933	0.0241033	0.0159065		0.000844095	0.0552664	0.147812		0.0826462	0.00160461	0.0405686	0.569473	0.0939686	0.0601026		0.0161329			0.0432345	0.0371898	0.531584		1.02977	0.029003	0.00529248		0.00283645
RABP2	Cellular retinoic acid-binding protein 2	11696-7	P29373	0.210483	0.0717025					1.19277	0.929868							0.0606236			0.129877	4.67336			0.0470744				0.214603	0.144355	0.204713	0.600859		0.177055		0.21106		0.52057	0.0988179		0.394584		0.53095	5.82478	0.453469			0.0223135	0.00428258
CLC4D	C-type lectin domain family 4 member D	7752-31	Q8WXI8	0.325609				0.166866						0.405432	0.314715		1.40692	0.0703891				0.0431994				0.0318514	0.0638741	0.0676193	0.0900939		0.16469		0.248066	0.994512	0.225762	0.193922							0.530756		6.09329
PRP6	Pre-mR-processing factor 6	9012-1	O94906	0.349447					0.026846					0.610036		0.0845112	0.0465089					0.0214538		0.043824					0.0643153			0.000284719		0.0280607	0.0808231	0.0385972	0.0278394					0.184599	0.529573		0.911618
hnRNP C1/C2	Heterogeneous nuclear ribonucleoproteins C1/C2	11429-80	P07910	0.325001				0.00666905		0.398214				0.871175			0.31827	0.009886	0.129407			0.0440578					0.00691687	0.0889432	0.258964		0.0864043			4.17425	0.0993793		0.00760566		0.00961718		0.0258309		0.529123		7.60145	0.00293032			0.00279543
DPEP1	Dipeptidase 1	8794-13	P16444		3.1932		1.61274											1.03203	0.233347			0.24995	0.221762	0.139685	0.0418998	0.302215			0.485511					0.973016			0.0608373	0.124331	0.0463758	0.0288329			0.527427	16.2204
ABP1	Amiloride-sensitive amine oxidase [copper-containing]	15486-126	P19801	0.582966	0.19061	0.00503024		0.214629			0.108973		0.00744535	0.0376993	0.00669751	0.00168271	0.416789				0.0103472	0.0221085	0.0419956	0.151093	0.0243491	0.0288685	0.0125614		0.573109	0	0.23465	0.106988	0.212524	0.0290284	0.07913	0.120539		0.0727149		0.0261474	0.0651723	0.0350626	0.526249	37.9885	0.205665		0.0101957	0.0201953	0.0451923
ULBP-2	NKG2D ligand 2	3082-9	Q9BZM5									0.021011		0.00222326				0.00793849	0.208444			0.0450453					0.000834978	0.0084735		0		0.0496961		0.317519	0.191699	0.392126		0.0166329					0.525313		1.51859	0.0637462
SULT 2A1	Bile salt sulfotransferase	9829-91	Q06520	0.16428			2.23882	0.188667					1.81381	0.555709			0.680603	0.438779				0.000639382	0.0640018	0.018003		0.0396014			0.197112		0.0457994		0.103732	0.270621	0.0803565	13.8689		0.112917	0.0649116		0.804519		0.524912	1.66704	0.219192	0.00774835		0.0288439
D(P)H dehydrogese	D(P)H dehydrogese [quinone] 1	9837-60	P15559	0.115385														0.0829655				0.0698174							2.43525	0.0573173				0.024239		0.127614							0.524862	34.5194	0.397852
SPA11	Serpin A11	9002-36	Q86U17	1.56348	19.5768	0.0855721				0.750271	0.654439		1.12791	1.01295	0.276856	0.490941					0.098163	1.01542	0.703248				0.0455547	0.110618	0.765894	0.00178799	0.0375871					0.580088		0.145351	0.345145	0.146626		0.03699	0.52465	6.73777			0.168973
LIN7C	Protein lin-7 homolog C	12986-12	Q9NUP9	0.0612625				0.105865	2.85023e-05			0.414248	7.5197e-05	0.143874			0.443978		0.0580484		0.0210257						0.0326954	0.00749439	0.0215259			0.00240575		0.672239	0.0600654			0.0125067		0.00755286	0.0197316		0.524559		3.15189	0.0807493
GBP6	Guanylate-binding protein 6	7818-101	Q6ZN66	0.131524				0.232048	0.0552312	0.998815		0.0757478	0.0168311	0.358955	0.243107	0.0316646	1.21356	0.156823		0.137189	0.188985		0.000482626		0.00669896	0.0103118	0.0453	0.105611	0.0409718		0.180455		0.0669926	2.07623	0.281146		0.0120658	0.0238911			0.0661489	0	0.523468		10.0291	0.0430048	0.017054	8.29972e-06	0.0167937
LRFN5	Leucine-rich repeat and fibronectin type-III domain-containing protein 5	6587-6	Q96NI6	0.219527				0.188474						0.736351			1.20008	0.170096		0.0583164							0.178746							2.17996	0.152509								0.52278		7.55296
S2611	Sodium-independent sulfate anion transporter	13502-2	Q86WA9	0.252236				0.132272				0.172022		0.177229			0.527487	0.331606									0.08138		0.029666			0.0303678		0.737807	0.0762916				0.0523902				0.522774		3.72344
H6ST1	Heparan-sulfate 6-O-sulfotransferase 1	5465-32	O60243	1.43198	5.70623					0.65715			0.0198101				0.132857	1.29977			0.0735653		0.152572			0.138058	0.0533685	0.00645287	1.82498	0.139416	0.935598	0.0633237			0.133966	0.0626279	0.0598019	0.0707082					0.522684	4.82154	2.68598
TNFSF15	Tumor necrosis factor ligand superfamily member 15	2968-61	O95150	1.80854	0.117385			0.132048						0.0347448	0.0727141			3.14539e-05	1.80205	0.125227	0.0663302	0.850671	0.280757	0.0181394	0.159449	0.0996032							0.0737801	0.615473			0.128877	0.0104531	0.0383232	0.0332345		0.219549	0.522162		1.84173	0.0132239	0.0404066		0.026717
SDF-1	Stromal cell-derived factor 1	9278-9		0.0562326				0.808121		0.624445	3.7186			0.301309	0.172045	0.256545		2.95579	0.316734		0.0187394		0.766168						0.276865	0.0598527	1.7254	0.122192	0.86098	1.23339	0.0454318	1.82462	0.773719		0.0187912	0.206962	0.137626	0.0647113	0.521859		3.35616			0.0394306	0.0239287
PP1R8	Nuclear inhibitor of protein phosphatase 1	13039-1	Q12972	0.362061	0	0.384591											0.775656							0.000180517									0.0343582	0.150246						0.00919716	0.145931		0.521695		0.773394	0.0349904
TRAIL R4	Tumor necrosis factor receptor superfamily member 10D	14121-24	Q9UBN6	0.228645			0.18027						0.000565748	0.263776		0.00224363		0.105882		0.0853322		0.0108963				0.219861					0.0247139	0.140831	0.494543		0.256823	0.270458	0.42916	0.0397565	0.0258534				0.51929		0.969862		0.0239144
Frizzled-10	Frizzled-10	11647-6	Q9ULW2	0.485986									0.205639	0.575466	0.0443622	0.0345415	1.36779										0.0943136	0.0136441			0.0683961		0.186111	0.600354	0.0787628						0.251739		0.518309		4.47833
GM-CSF	Granulocyte-macrophage colony-stimulating factor	4697-59	P04141	0.116877		0.180175	0.124251	0.00506585		0.0075739						0.0726961	0.0420969	0.190729					0.0412981			0.0215093	0.0578245	0.0444632	1.22278e-05				0.0383069	0.00954884		0.110784	0.0239974		0.0452237		0.038381	0.0793577	0.518196		0.334651	0.0068941	0.0177266		0.00639272
MCEM1	Mast cell-expressed membrane protein 1	6283-60	Q8IX19	0.178066	0		0.624979							0.484571	0.475109		1.85594	0.236323		0.0319354			0.0863538				0.0866681	0.0318083			0.419189	0.11245	0.148966	1.96109	0.364992	0.0266696	0.0866757				0.152959		0.517442		11.4944
LIMA1	LIM domain and actin-binding protein 1	11543-84	Q9UHB6	0.239004	0.978379	0.00717343								0.0808803	0.161883		0.642451							0.0173171							0.0430739		0.0491337	0.113528		0.164556				0.0947784	0.199659	0.0567577	0.517316	1.1699	0.376443		0.0241762		0.00495368
XDH	Xanthine dehydrogese/oxidase	11264-33	P47989	0.00364595								0.00262408				0.0803796	0.0149924					0.0523826			0.0676437		0.0471306	0.100892	0.0920623		0.0426587			1.24158e-05	0.0629914	0.158732			0.0847706	0.0365499			0.51731			0.00743012			0.0164382
CEAM4	Carcinoembryonic antigen-related cell adhesion molecule 4	10910-6	O75871	0.000275531	0	0.00907128		0.0128223	0.0278982	0.279078		0.516177	0.000104101	0.000639051	0.000253613	0.000317268	0.00951914	0.00459754	0.00771928	2.98827e-06	0.000861708	0.00104951	0.000311806	0.000450351	0.000378416	5.23135e-05	1.60735e-07	0.000415399		0	2.83337e-05	0.000108402	0.000644827	0.00332624	8.97547e-05		4.93523e-05	0.000182933	4.34907e-05	0.000261523	0.00108523	0	0.516207			0.000655331	9.33327e-08	0.000115454	2.90698e-05
EphA5	Ephrin type-A receptor 5	3806-55	P54756	1.1143							0.489994			0.436929	0.803901			0.138708	1.37934			1.18199	0.466048			0.165339			0.27019		0.105319		0.846692	2.23504						0.154605			0.516139	0.93813	1.32775
SIG14	Sialic acid-binding Ig-like lectin 14	8248-222	Q08ET2													0.449452		0.321959	0.981565				0.255957			0.00290118					0.675077	0.0887761		0.783622				0.0204142	0.0155785	0.0443926			0.515547	38.6701
F263	6-phosphofructo-2-kise/fructose-2,6-bisphosphatase 3	12456-5	Q16875										0.188853	0.538298	0.226062			1.03513	1.83997				0.150715			0.230887		0.0474808	0.0864469			0.0669656		0.0535068							0.344431		0.513967		4.27571
FBX3	F-box only protein 3	14628-72	Q9UK99	0.0405614	0.0585964	0.0327621														0.00648027	0.00309321	0.0157573		0.0121359			0.0120153	0.000530889			0.0198071		0.0642464	0.026495		0.0715689							0.51363		1.41696				0.0347164
NEUREGULIN-1	Neuregulin-1	9178-30	Q02297		0	0.179318		0.061525		0.0311952				0.0692393			0.112108			0.0787141			0.0395031				0.175416	0.0132084			0.217177	0.0671718			0.0569325								0.513107		0.846882		0.0355237
RS10	40S ribosomal protein S10	13011-20	P46783	0.17289				0.0986888	0.0199778			0.295235	0.0115773	0.383917			0.459255	0.120576	0.282393		0.0274229	0.197228					0.0160312		0.0653962		0.0915021			0.836145	0.17464						0.0354828		0.50907		7.2664	0.085102			0.0221979
Plasminogen	Plasminogen	4151-6	P00747	2.00913				0.77907								2.79211	0.14865	1.27656				0.149682	0.108717	0.0272176	0.0443484			0.0434539	0.657933		0.0199745				0.0577107	0.270386	0.104436		0.0488847		0.019406		0.508021
Thyroxine-Binding Globulin	Thyroxine-binding globulin	2706-69	P05543		1.04853			1.08043		0.114161				0.353046	0.524513	0.887647		1.22002	1.73851			0.443433	5.34825		0.0545501	0.158654		0.250952			0.413656			1.10193	0.564003				2.39481				0.507991	6.40746	1.31917		0.057716
Rb	Retinoblastoma-associated protein	5024-67	P06400	1.58162			1.0947	0.248692						0.442609	0.462213	0.163851	0.556488	0.042278		0.146667		0.0380774				0.162762	0.0616056	0.0442635			0.202679	0.123754	0.511629	0.700962	0.163691		0.0466836			0.0626041	0.30447		0.507106		6.32287			0.0301125
ISK52	Serine protease inhibitor Kazal-type 14	8587-21	Q6IE38	1.0699				0.108774		0.658043								2.56471				1.16685				0.135444			1.07066	0.0624904				1.88257	0.223924			0.191969			0.354973		0.50704						0.0802658
ESRP1	Epithelial splicing regulatory protein 1	8828-21	Q6NXG1	0.0159224	0.205475					0.273004			0.00556301				0.292053		0.0179956			0.0918707		0.0449333					0		0.172474		0.0662368	0.748891	0.104409		0.0357136					0.0503885	0.505378		2.87513	0.0416498
sLRP1	Low-density lipoprotein receptor-related protein 1, soluble	9182-3	Q07954	1.85849	0.850432		4.96508			2.02377				0.208514	0.035836	0.813212	0.176298	0.122222			0.0748333			0.060191			0.0915492	0.00900976			0.0573693	0.148058	0.116126	1.01656	0.0647031	0.0806373			0.0500031				0.504972		0.519459
TOPK	Lymphokine-activated killer T-cell-origited protein kise	17475-18	Q96KB5	0.115079				0.0820935		0.09876				0.63929					1.44036				0.0441193				0.0124377		0.203417		0.119197			2.15962	0.0522693	0.100564	0.0250396			0.0162765			0.502819		7.81258				0.017054
CANB2	Calcineurin subunit B type 2	18866-8	Q96LZ3		0			0.261564		0.117649		0.346322		0.165752			1.18988	0.431014	0.142456		0.077132	0.0697266				0.020527	0.00715679	0.0665983	0.0244501		0.177883			2.00709	0.13904					0.00167001		1.32766e-08	0.50124		11.551	0.0326004	0.000467486		0.0320957
REL2	Prorelaxin H2	6621-10	P04090	0.130566	0	0.0170938		0.340416					0.335182	0.367194	0.266674	0.823635	0.231179	0.305716	3.33507	0.0523019	0.130772	0.180025	0.0464907	0.0320903	0.0543228	0.179571		0.113927	0.0626501	0	0.0704035	0.00452577	0.0235573	0.522274	0.0313503	0.10814	0.00111999	0.0456015	0.0254951	0.00670729	0.16415	0	0.500458		3.42285	0.0101237	0.00476496	0.0131103
KCE1L	Potassium voltage-gated channel subfamily E regulatory beta subunit 5	8756-41	Q9UJ90	0.0365895		0.0784683			0.000100015			0.0579152		0.034411		0.193918		0.476222	0.713387			0.0417515		0.00657841	0.000992104				0.2029					0.0328962	0.0900397	0.229614				0.00982427	0.0554475		0.49783		1.69773
Galectin-1	Galectin-1	8046-9	P09382	0.165685			0.0203566									0.000300803		0.00752932				0.0341997		0.00328464	0.00688004	0.105786	0.0834538		0.388636				0.0115961	0.17166	0.0264513	0.0145803		0.00756404	0.0149611			4.22547e-07	0.497279		1.90845	0.0146412	0.0139352
MMP-12	Macrophage metalloelastase	4496-60	P39900	5.45742				0.63293						0.995699		0.251256				0.0932169		0.252193	0.0838184			0.0807992			10.0803	0.643277	0.15279		0.682664	0.267925	0.0285945	0.115397	0.14013				0.0147993		0.497054	9.45819				0.0403534
CCKN	Cholecystokinin	6918-183	P06307				1.21845	3.30669					0.000996229	0.184417		0.0470664		1.20865	0.221518		0.20489	2.4603	0.0498919	0.0434895	0.00929379		0.0402965			0.267995	0.0532746	0.213256	0.0115198	0.0421369	0.0221279	0.0366873	0.332209			0.0369258	0.249593	0	0.496878		1.51159	0.0118838			0.00179084
Maspin	Serpin B5	15417-3	P36952	1.53179	9.22927				0.0625518		0.639947		0.000738569	0.128072	0.0643736	0.0573899	0.0226133	0.0623589	0.456751		2.43994e-05	1.57287	0.0757718	0.144989	0.0404182	0.00289926		0.0186463	0.46716	0	0.214108	0.421462	0.205583	0.781723	0.226067	0.0861504	0.00495562	0.0933631	0.0768393	0.00255574	7.10216e-06	1.01408e-08	0.496626	1.5177	0.787628			0.0477557	0.0205035
Secretin	Secretin	3728-52	P09683	0.093064	0	0.118862	0.000286112		0.0441782		0.0571759		0.0101275	0.133176			0.272788	0.182233	0.0112126	0.0609493							0.101238	0.0325142			0.184329			0.815832	0.0652723	0.325436	0.0468444		0.0332258	0.0117565			0.495519		2.4847		0.0273189
4EBP2	Eukaryotic translation initiation factor 4E-binding protein 2	4184-43	Q13542							0.119641								0.032112				0.0981232												0.283574							0.081716		0.495516
FABPE	Fatty acid-binding protein, epidermal	4985-11	Q01469	0.00128593	0			0.0358221						0.00494687		0.111118	0.414063	0.00723468	0.328266	0.000494887		0.00284139	0.0269186	0.01023				0.00998017			0.00704679		0.00011478	0.0207034					0.000792913		0.0178831	0	0.495382		0.173352	0.00345998
BTG2	Protein BTG2	11325-8	P78543	0.276404				0.611088		0.566348			0.00245983	0.385713	0.201409		0.444412	0.185528	0.364439	4.78518e-07			0.0347261				0.00424976	0.0999196	0.171422		0.144601			1.33291	0.0360464		0.0174486		0.00775223				0.493876		10.5244
CLC2B	C-type lectin domain family 2 member B	7786-83	Q92478	0.710835	0			0.0514909		0.150344				0.169829	0.101494	0.0921419			0.233037			0.410508				0.0617821				0.0336628		0.327483	0.413877	0.0973889		0.0615424					0.143861		0.493295				0.0302885	0.0164726	0.00994447
ROBO3	Roundabout homolog 3	5117-14	Q96MS0	0.232995				0.435401		0.322194									0.922915			0.242359	0.0026835						0.32485		0.0516717	0.147622		0.902191	0.0929321			0.0505534					0.491093		1.62735	0.0407231			0.0689971
Cadherin-8	Cadherin-8	16021-30	P55286	0.1582								0.475962		0.117453			0.00475218		0.677699			0.131729					0.0211381		0				0.10716	0.467755	0.078694								0.490871		5.03588	0.0612323
RET7	Retinoid-binding protein 7	14208-3	Q96R05	0.102182				0.0941959	0.256745	6.00702		1.76848		0.0459869		0.000563298		1.58144e-07	0.133432	0.0321508		0.812231	0.00880643	0.00114269	0.0130729	0.0240206	0.0282786	0.0215194	1.07843e-06	0.0330089	0.0546259			0.458771	0.120829	0.0252765	0.119457	0.024305	0.0163059	0.00120255	0.0260541		0.48912	1.46052	3.48476	0.000503443	0.0195981	0.0104468
Oxidized PARK7	Oxidized Protein deglycase DJ-1	19545-145	Q99497	1.01539									0.317317	0.919569	0.254624		0.444342	0.1271	0.580629	0.0213086		0.0727856	0.0430393			0.0400813	0.0569109		0.0421345		0.0898409		0.235087	1.23931	0.144417	0.115464				0.0143462	0.215218		0.488695		7.30092	0.0549095		0.0258461
FRS2	Fibroblast growth factor receptor substrate 2	13025-4	Q8WU20	0.0639898	0.0832666									0.169146	0.266714	0.101224	0.435204		0.211159			0.031852					0.00903815		0		5.00034e-06	0.005989	0.0422014	0.00265256	0.00216437	0.307463	0.0188098	0.0039342		0.0174353	0.148834		0.487479		0.9977	0.0131046		0.0136604	0.0151926
ADAM 17	Disintegrin and metalloproteise domain-containing protein 17	8882-1	P78536	0.515221	0			0.0115551	0.0563736					0.0830403	0.268367	0.0149205	0.0810746			0.0500328		0.295934	0.0457822	0.0602366			0.0288406		0.0923239	0.0510279	0.0442201	0.0345958	0.0334533	0.0502763	0.0154371	0.168722	3.12043e-06	0.0469558			0.122076	0	0.487385			0.00797914	0.00108109
C1QTNF5	Complement C1q tumor necrosis factor-related protein 5	7810-20	Q9BXJ0	0.183571	6.2116									0.0367584		0.754548		4.37824	0.260121		0.0160567	0.0289046	0.615966		0.0685835	0.203938	0.132499		0.662271	0.00851026	0.158766	0.596884	0.231075		0.0687399	0.494042	0.270987		0.0281129				0.486998	3.25598	7.06485		0.0346538	0.0919776	0.0481696
Contactin-5	Contactin-5	3299-29	O94779	1.81657	0.207918						0.462094			0.0724372	0.954424	0.186656		0.141549				0.094792	0.193826			0.0319087	0.0229707		1.29756		0.00887803			1.60068			0.121937						0.486734	12.2468	0.435012
Ephrin-A4	Ephrin-A4	2614-28	P52798	0.580634				0.0668689		0.205241				0.2878		0.0380399			0.598871	0.084604	0.0924476	2.90413	0.348998			0.0303704		0.0296541	1.82409	0.260933		0.0386759	0.194078	0.158386			0.00902714	0.0639247			0.369496		0.485489					0.0295717	0.00189446
UCR6	Cytochrome b-c1 complex subunit 7	12957-62	P14927	0.123426				0.0998384	0.0937578	0.0890028				0.300536				0.024424	1.18943								0.00916414		0.129397		0.12344			1.20006	0.144076		0.0469698	0.00584088			0.176088		0.482429		4.90347				0.0455968
SP-B	Pulmory surfactant-associated protein B	10672-75	P07988	1.54868	0.286493				0.103723		0.652688		0.082702	0.172762		0.270434			0.388644			0.00813173				0.0287213	0.0140739	0.0437806	15.9562	0.149551		0.0154706	0.102751	0.2042	0.0555359	0.0687261	0.0339958			0.0101352	0.0177312	0.106239	0.482251	14.7681
NT	Neurotin	9374-24	Q16517	0.140704					0.182723					0.347372			0.303079										0.0324924							0.192481	0.0715214						0.117697		0.480837		1.26588
sTREM-1	Triggering receptor expressed on myeloid cells 1	9266-1	Q9NP99	3.22741										0.298907								1.16875				0.128231	0.267824		18.5761	0.150149	0.0360853		0.602538	0.815056		0.366545				0.0267014	0.221651		0.480774					0.0527572
KEAP1	Kelch-like ECH-associated protein 1	12568-14	Q14145			0.289646										0.0289272			0.0480671			0.0112152		0.0994924			0.136023				0.0154484			0.0900333	0.0422812	0.142916	0.043423		0.0266625	0.0294347			0.478551		0.996381	0.0230444	0.0336377		0.0662766
PESC	Pescadillo homolog	4267-81	O00541					0.25226		0.324685									0.36954			0.144182			0.0599279	0.016763	0.0176895		0.564268					0.34497	0.054943			0.0151649		0.0314633	0.185647	0.0519702	0.478439
MLL2	Histone-lysine N-methyltransferase 2D	13623-4	O14686	0.556101	0		0.273092						0.0165905	0.511649	0.684855	0.0513044	0.884562	0.314122		0.181432		0.130722				0.0182669	0.0117675		0.0686093		0.0333243		0.467716	0.00419237	0.402558	0.207048	0.0504678	0.0604401	0.0445611	0.0419217	0.261705	0	0.478195		4.54208	0.0040723		0.111579
LCN1	Lipocalin-1	11708-2	P31025	0.466651	0		2.03806	2.30537			1.40579			0.320235	0.850777	0.315073		0.134411	0.148089		0.736676	1.68546		0.418502			0.189546		0.774921			0.126887	0.0583841		0.390067	0.278674		0.256993	0.0507705				0.478107	3.24093			0.00242315
PTGR2	Prostaglandin reductase 2	18943-4	Q8N8N7		1.85533						0.582419			0.398312	0.0084807	0.0331007	1.08991	1.09458		0.000458076		0.113244												3.44933	0.249425	0.202995		0.0777996		0.174112	0.0791594		0.477575		4.54001		0.0591135
ERG19	Diphosphomevalote decarboxylase	18422-41	P53602	0.218315	0			0.208819		0.0622282					0.210931		0.165707		0.0890832			0.104507	0.0861642				0.00805422					0.133301		0.57434		0.546138	0.0288932			0.0324386	0.0885274		0.476705	0.943261	0.742485		0.0156501
C1-Esterase Inhibitor	Plasma protease C1 inhibitor	4479-14	P05155	1.70899	1.88688	0.132169				0.0820984						0.157594		1.80391	2.8216			0.18721	0.942378	0.129493	0.176305	0.839369			0.964404	0	1.29268	0.0992421	1.59975	0.00144794	0.541184		0.0764957	0.043716	0.809692				0.47618				0.0167831	0.00187807	0.032399
TFPI	Tissue factor pathway inhibitor	3336-50	P10646	0.666562	10.7061	0.358626	5.92083	0.318017	0.055402	4.45924	0.359375			0.35772				0.125066	3.26439		0.0911839	0.356579	0.817998			0.0897473	0.0443932		0.369002	0.0799139	0.873352		0.016177		1.73023	0.156382		0.141594		0.031817	0.000574906		0.474841	0.583354	8.33129			0.0584515
TBK1	Serine/threonine-protein kise TBK1	3400-49	Q9UHD2	0.00343061	0.423396			0.0122005	0.0176505	0.561243	0.208461		0.257766			0.0208688			0.0215752		0.00675203	0.0409973			0.0228162	0.0257655	0.00971157		0.897965	0.0221777	0.00286243	0.0232374	0.0572809	0.502016	0.0264915	0.10576			0.0127949	0.0138787	0.183126		0.474612		0.394928	0.000837863		0.00321279
USH1C	Harmonin	17725-37	Q9Y6N9					0.0839159		0.316682				0.289796		0.0748999	0.443412		0.00370737	0.0778304							0.00159689		0.601758	0		0.0485006	0.0152017	0.501118	0.00302203	0.0186353	0.00442993			0.00983989		0.0115079	0.474249		3.37614	0.064405	0.00128594	0.00395207
STIM1	Stromal interaction molecule 1	9271-101	Q13586	0.146841				0.0594848					0.313914	0.458893			1.58075						0.0103326				0.0322517	0.0561349	0.113717					1.00707	0.17615		0.0451625				0.221593		0.474186		7.72582
Parathyroid Hormone1-34	Parathyroid Hormone1-34	19640-2	P01270	0.082022												0.0138052	0.101655	0.000799147												0.0265044				0.142325		0.268804	0.0845926						0.47371
ENTP5	Ectonucleoside triphosphate diphosphohydrolase 5	4437-56	O75356					0.788175					0.083397	0.717402	0.260036		0.523596			0.594508	0.248604	0.499647	0.0439602			0.187266	0.0482113		2.24554	0.0349189	0.216074	0.460131	0.501715	0.521335	0.0115235	0.369041	0.409483			0.109223		0.0817563	0.473114	19.6902	4.92817				0.0345305
STAT	Statherin	17172-19	P02808																		0.0961577									0.0269456						0.134753							0.472053		0.534005
Coagulation Factor XI	Coagulation Factor XI	2190-55	P03951	0.235783			0.243335	1.99684			0.23972		0.037953	0.213771	0.279873	0.528446	1.56698			0.0292529		0.0186773		0.0894313	0.045952	0.0850275	0.115197	0.00159183			0.890714				0.0979867	0.106169	0.0375128	0.0110413	0.285812	0.000958312	0.0618369		0.471909	12.1648	15.2176			0.0104858
TEX29	Testis-expressed sequence 29 protein	10557-6	Q8N6K0	0.720414	0.543338						0.694537			0.543204	0.615743			0.232918					0.12685	0.0255575		0.298104				2.92777e-08			0.168119	0.0659903		0.374092	0.467107			0.0893287	0.741016		0.470823				0.0390739
Cystatin C	Cystatin-C	2609-59	P01034	1.35792	10.3032	0.269455	1.48916		0.553564	0.694974				0.347195		0.368609			1.68679		0.13874	12.7931	0.359473		0.066723	0.190499			6.21088			0.894418	0.236358	0.135258	0.155467		0.318724	0.321291	0.0512152			0.140824	0.468621	4.99687	0.139268			0.000433774	0.0104841
Cathelicidin peptide	Cathelicidin antimicrobial peptide	9384-17	P49913	1.30447	1.1411	0.143161		0.375146								0.819809		8.15354	1.29575		0.182652		0.125926			0.240548					0.521074		0.355996	0.0156147	0.186952	0.169108		0.154995					0.467622
REG4	Regenerating islet-derived protein 4	11102-22	Q9BYZ8	3.66745			1.45362				0.171383		0.000763537	0.428969	0.142141	0.731353	0.129315	0.128272		0.040492	0.156163	1.76485	0.0523966			0.0361693	0.0368017		5.55429	0.308737	0.0442034		0.816276	0.0626419		0.0388787	0.328464	0.0512983			0.215088	0.288566	0.467087	1.97381			0.0167394	0.0496059
GSTA4	Glutathione S-transferase A4	14645-253	O15217	0.188241				0.347733	0.00101518	0.307956		0.170067		0.257282	0.291757	0.120454	0.368749	0.203116	0.531761	0.000519489		0.107564		0.0087811		0.00166986	0.045501	0.0456852	0.251844	1.74543e-08	0.221357			2.09891	0.094346	2.93402e-05	0.0191722	0.0134018			0.0708759	0	0.46666		10.5142	0.0248914	0.000254246	0.0021823	0.0186074
ghrelin	Appetite-regulating hormone	8447-11	Q9UBU3	0.502522	7.16986		0.738365	0.0155588	0.00738082		1.78788			0.129101		1.51785		0.13738				0.100309	1.94951	8.15541e-05	0.0954735		0.17376		1.5841	0.020668			9.99878	0.477379	0.528337	0.388245		0.271335		0.0819965	0.037087	0	0.464331		1.08808	0.00979359
Carbonic anhydrase 6	Carbonic anhydrase 6	3352-80	P23280	0.99752	11.673	0.130621	4.7584	0.171063			2.12485	0.526849	0.720615			5.20179			0.126343					0.086323		0.235357	0.0142989	0.0137523	4.92489	0.0742076		0.00115005	0.00412719	0.392362	0.0687741	0.0068675	7.0825e-05		0.00121807	0.00580278	0.0665018	0.0140843	0.463749	22.4315	0.241677	0.00230167		0.021835	0.0102186
MAT2B	Methionine adenosyltransferase 2 subunit beta	18392-19	Q9NZL9	0.918889									0.258218	0.392206		1.79818	0.183895	0.380426				0.292923													0.0782796	1.03022					0.256757		0.463453
ZAP70	Tyrosine-protein kise ZAP-70	4476-22	P43403					0.218629	0.278882	3.77263		2.60635	7.02531e-05	0.182824	0.0686002		0.459979	0.0948115	0.158691	0.0233019	0.116973	0.0290057		0.0103346	0.00264876	0.00468081	0.0156478	0.0234488	0.0682286		0.117411	4.59591e-05	0.00194122	1.47338	0.135171	0.0151222	0.0122387			0.00160329	0.0511575	0	0.462448		7.05105	0.0182281	0.00352194		0.00775052
EHF	ETS homologous factor	13387-55	Q9NZC4	0.0330357	0	0.0212379		0.00155127						0.0509332	0.0172216		0.0987904	0.0318308	0.171659				0.00894171			0.0346751	0.00558457	0.0172337	0.233764			0.0207889		0.0902378	0.0665864		0.00269764		0.0240429				0.462274				0.0197959		0.0400034
AUGN	Augurin	6362-6	Q9H1Z8		0			0.144355		0.0515346		0.917163	0.00139343	0.235544		0.0170241	1.38337	0.456946			0.100065	0.0230129	0.00666664			0.0183444	0.00868466	0.0459898	0.101345		0.132807	0.00161609		1.81908	0.134265		0.0362571		0.000154483	0.00423384	0.0416765	0.0195407	0.460813		8.03302	0.0201992	0.00263723		0.00536659
IgG4, Kappa	Ig gamma-4, Kappa	13231-90	P01861	0.585955	2.60018				0.000516279					0.227233	0.258195	0.0934387		0.671866				0.049209	0.0386482				0.0322556		0.297919					0.0671122	0.0114561	0.28622	0.243438	0.0139698		0.0199854			0.459987				0.0154
GBG11	Guanine nucleotide-binding protein G(I)/G(S)/G(O) subunit gamma-11	18282-1	P61952	0.093066			0.0343605	0.371418	0.0546018	0.000540258		1.02398	0.00288668	0.15364	0.17544	0.0134929	1.31397	0.240254		3.5097e-05			0.0126945				0.0294058	0.0238855	0.144697	2.14755e-13	0.0552318		0.0493945	1.70854	0.0884698		0.0267675			0.00429479			0.459206		7.80109	0.0282259	0.00838313
CLM2	CMRF35-like molecule 2	10798-4	Q496F6			0.0448935				0.0171557				0.100988								0.0594605	0.0122377					0.00948764				0.134389	0.149611	0.0866181	0.132022								0.456792			0.0223931
MEPE	Matrix extracellular phosphoglycoprotein	3209-69	Q9NQ76					0.363038		0.190305				0.00395651			0.182242						0.0307112					0.043243	0.279931					0.387411	0.0266291	0.0734034		0.0827373		0.144186	0.0595183		0.456668		1.42852
RELT	Tumor necrosis factor receptor superfamily member 19L	14112-40	Q969Z4	0.487666	0.100497		0.557068						0.00759597	0.27501	0.194723	0.247961	0.206258	0.0542289		0.0602427		0.573679			0.00222053	0.209044	1.622e-08	0.0391149	0.0403815	0.113959	0.0708702		0.135802	1.61931	0.0968435	0.0412823	0.0445737		0.0509672		0.170464		0.456235		6.64426	0.0269593	0.0329911
HG2A	HLA class II histocompatibility antigen gamma chain	8748-45	P04233	0.200924										0.0913786	0.0072129			0.256473	0.957054			0.0230986		0.0506006				0.0135284	0.4092		0.0181612			0.0254736		0.122477				0.0306653	0.224719	0.0315037	0.45518		0.666247	0.00318694	0.0358336	0.0221589
GKN2	Gastrokine-2	6416-8	Q86XP6	0.786545	0.425734			0.438919			0.168273		0.0803755	0.277351			0.0499818					0.0290401		0.0514725		0.0163102			9.69569	0.430772	0.208533					0.181703	0.18884		0.0266729		0.216156		0.454598	11.2245	4.46725
PACAP-38	Pituitary adenylate cyclase-activating polypeptide 38	8450-36	P18509	0.230632		0.0603574				0.184468		0.00268247		0.0871783	0.108179		0.446707	0.0315441				0.0579556			0.0069411	0.129846	0.0216131		0.0134739		0.0792224	0.0503622	0.0533764	1.06904	0.117225	0.00499518		0.0542318		0.00530713			0.453137		2.43612		0.0150263		0.0172315
Mn SOD	Superoxide dismutase [Mn], mitochondrial	5008-51	P04179	0.63831	1.73788			0.189019						0.135738	0.11999	1.07772	3.49701	0.781968	1.18307	0.0287923		0.0765905	0.448342	0.0125412	0.0160381	0.000533156		0.0217732	0.0361041		0.182663			0.0570585	0.142734		0.0377802		0.0147673		0.137295	0.137794	0.451493		13.8644		0.0203189
FCG2B	Low affinity immunoglobulin gamma Fc region receptor II-b	3310-62	P31994	0.0566413	0.290796								0.0549001					0.0432183	0.0582644		0.0132617	0.125911			0.00850627		0.0496232				0.0248023		0.0419895		0.0565009	0.17021				0.0236721			0.450617	68.782				0.039175	0.00764382
MYOC	Myocilin	16558-2	Q99972	0.0313848	14.1291		1.3729	1.30625		0.15019	0.967087		0.957396		0.690852	0.119698		0.016983		0.159369		4.17078	0.0269576	0.0138446	0.136862						0.240426	1.17011		0.625857	0.00355799	0.025406		0.170651		0.0293565			0.449929	10.8289	0.33503	0.0321817	0.0477558
IAPP	Islet amyloid polypeptide	19639-53	P10997	1.57395	3.22669		4.14795			1.57553	0.00566538		0.059693	0.0426596	0.0492552	1.03015	0.0353549	0.467601					0.157369		0.0121722	0.087324			1.21752	0.0391252	0.0586819	0.0674191	0.142107	0.452879	0.148001	0.169396	0.115711	0.0170251	0.0243615		0.457521		0.449795		2.05458	0.00353723	0.0544135
NPPL3	Nuclear pore complex-interacting protein family member B3	9954-2	Q92617	0.227223				0.18563		0.495075		0.03791	0.00166798	0.364356	0.445702	0.145294	0.336663	0.453575	2.0529		0.0934494	0.139653		3.64612e-05	0.000667618	0.00656428	0.00904411	0.143006	0		0.235865	0.00146607	0.0127885	2.08564	0.159649		0.0146947	0.0314099	7.77596e-05		0.115643	0	0.449454		11.631		0.0167517		0.00710946
LRRK2	Leucine-rich repeat serine/threonine-protein kise 2	10990-21	Q5S007	1.32581										0.488781	0.240587	2.30367		4.46701	4.5561			0.527483	0.193133					0.0344888			0.174185		0.417653	0.225305	0.183514	0.26998			0.0406159	0.106243	0.248701		0.448019		3.38437
NKp46	tural cytotoxicity triggering receptor 1	8360-169	O76036	0.582835						0.921235			0.49459	0.245809					0.751864		0.146385	0.701297	0.343985								0.0721987	0.043874	0.335431	0.05838		0.0278067		0.0368716		0.0334513		0	0.447739	3.62266				0.0204741	0.0133501
Apo B	Apolipoprotein B	2797-56	P04114					1.56238	0.130353		0.305369		0.149088	0.297165	0.0374251	16.8025	3.63904		19.6199		0.0807733	0.682797	0.0249014			0.099413	0.135569	0.0311562		0.0416577	0.0629696			0.263397	1.62969	0.4276	0.0371783	0.295908				0.0416676	0.447086	0.114004	9.56522	0.0134689
DB128	Beta-defensin 128	6360-7	Q7Z7B8	0.131292	0.162321				0.104799					0.355515		0.17824	0.388407	0.0887832		0.0947074		0.162054		0.0480504		0.0441973	0.115665				0.0673412		0.239537	1.03644	0.128223		0.0979635		0.112914		0.162881		0.446905		3.22626
LRIT3	Leucine-rich repeat, immunoglobulin-like domain and transmembrane domain-containing protein 3	11534-6	Q3SXY7	0.112682		0.0411144							0.039441	0.185546				0.319669	0.34538	0.037298			0.226735	0.0137651	0.0938867		0.0922682	0.0160954	0.182452		0.0844117			0.480602	0.00980241	0.184708	0.056663		0.0888201				0.446557		2.08929
Afamin	Afamin	4763-31	P43652	0.382666	1.17004	0.135007	9.55764	0.633007		6.8395	0.487602		0.542116		0.0284657	1.50221		0.994181		0.0385367		0.576253	0.572767	0.128749	0.218037	0.0283611	0.059911	0.100066			0.153977	0.125045	3.86774	1.2299	1.65751	1.30648	0.0774028		0.178485	0.0284149	0.0770568		0.44572			0.0161322
ARSB	Arylsulfatase B	3172-28	P15848		0.485924			0.273632						0.0634903		0.153752		0.0926561											0.643778		0.108079					0.00690845		0.0328515					0.445219	3.74676	1.1258	0.0484928
GDF2	Growth/differentiation factor 2	4880-21	Q9UK05	1.44365	4.58548	0.152831	1.24218				0.909617		0.242293	0.897116	0.165207	3.24482			0.311201				0.0378369						0.512871		0.39539			2.4285		1.04107			0.13091		0.416995	0.0160205	0.444163		2.61545		0.0400515
LAIR2	Leukocyte-associated immunoglobulin-like receptor 2	7130-4	Q6ISS4			0.0663524								0.132347				0.113944								0.0848276	0.0979751	0.0173085	0.295749					0.282012	0.168576	0.20993						0.0355221	0.442548		1.10049		0.0246007
GOSR2	Golgi SP receptor complex member 2	10426-21	O14653	0.36643					0.123501					0.200978			0.0403749		0.147654					0.0107191						0				0.0427267	0.014291					0.0134822	0.0823203		0.440813		0.5988	0.0665759
MRF	Myelin regulatory factor	8843-34	Q9Y2G1	0.719733			0.383628							0.514395	0.326719	0.255543	0.830242			0.140142		0.161184					0.111995	0.0457462			0.106297		0.437053	0.712939	0.27997		0.0301732			0.0853053	0.513123		0.440531		4.58865
DKK2	Dickkopf-related protein 2	15678-71	Q9UBU2	0.189899	0.183588		0.0126131	0.0294469		0.129269				0.0217394	0.048168	0.350034	0.416708	0.0800062					0.0428325	0.0168987		0.107531	0.00761666		0.812672		0.317799	0.0432901		0.660932	0.0239369	0.13596				0.0458054	0.153649	1.68395e-08	0.438674		3.6315	0.0306362	0.0216828	0.017719	0.00370567
M6PBP	Perilipin-3	14687-6	O60664	0.149392				0.196686	0.0561507		0.429384	0.0161885		0.207223			0.241363		0.00132785		0.0597289	0.0527561		1.64141e-05		3.66981e-05			0	0.0104082	0.00995629			0.155545	0.0625717		0.0412772			0.0742795	0.0454699	0	0.438553		0.627957	0.0234824
CD9	CD9 antigen	17449-23	P21926		0.330951	0.117013				0.355348				0.209417					1.39782								0.0139727	0.00543351	0.608148	2.30358e-07	0.223003			1.70313	0.200468	0.173013			0.0453779		0.0578031		0.438478		6.62075		0.00130043	0.00558483	0.0212279
GOS-28	Golgi SP receptor complex member 1	7805-52	O95249	0.766832					0.0964114					0.189899	0.247413	0.0822187				0.024728			0.00473436				0.0745898	0.015635		0.0320578	0.069023	0.0599469	0.236133		0.0223804		0.0116446			0.07449	0.25507		0.436083		1.7567			0.0128883
DDX46	Probable ATP-dependent R helicase DDX46	14216-35	Q7L014					0.529393		0.13667		0.351849		0.121379	0.043568		1.89065	0.228388	0.041706			0.107231			0.0154815	0.0123375	0.00302671	0.116273	0.150534		0.100062	0.00946543	0.0473553	1.6465	0.0658289		0.0433611	0.0243546				0.0116922	0.435744		9.42494	0.0181745
ST2B1	Sulfotransferase family cytosolic 2B member 1	17209-27	O00204	0.112214						0.154939				0.148074	0.216253		1.27687	0.308599									0.0906117	0.0638716	0.310998		0.191821			3.41464	0.0554399	0.12036	0.0446738	0.00613084	0.0153475		0.143999		0.43423		6.93059
LRAP	Endoplasmic reticulum aminopeptidase 2	8960-3	Q6P179	0.181794				0.059439		0.109486	0.12678								0.0524798	0.0138106		0.181579	0.00153705			0.0733214		0.00559146	0.711192	0.00639613		0.0637384	0.39347		0.0261348	0.0712033		0.041635	0.0162113	0.0136666			0.433414	74.2742		0.0212355	0.0463035	0.123548
HSP76	Heat shock 70 kDa protein 6	13672-3	P17066	0.581937	0		0.10577							0.327091	0.334123	0.0101372	1.00855	0.115178		0.163183		0.043805	0.126759	0.0197513			0.0640713				0.153025	0.14059	0.319817	0.362784	0.113618		0.0168714			0.0700221	0.385411		0.430381		6.7967			0.0217782
IL-2 sRb	Interleukin-2 receptor subunit beta	9343-16	P14784	0.0666917	2.18029	0.372757				0.337626				0.166715	0.293038				1.14615	0.0887225	0.0133321	0.847821	0.51556		0.125747	0.0240158			2.38921		0.529106	0.139641	0.158535	0.130365				0.000261648		0.02311	0.390578	0.193517	0.429924	0.415588	1.28149
CSDC2	Cold shock domain-containing protein C2	12754-14	Q9Y534	0.208199					0.0225644					0.530247		0.175616		2.48504	0.544377	0.0486771	0.142612	0.0365021		0.247009			0.00743193	0.056915			0.315109	0.100679		0.158371		0.189156		0.0149046	0.0112309	0.0337455		0.098892	0.429579		3.38888		0.023791		0.0418702
COFA1	Collagen alpha-1(XV) chain	8974-172	P39059	2.52507	16.4596	0.265769		0.464924			2.13795		0.532279	0.118717	0.804661			0.121479			0.131255	11.091					0.22426	0.0216797	0.0329793		0.117015	1.71139	0.116636	0.277754	0.290481	0.207463	0.408576	0.367658	0.134289				0.428759
IGFBP-3	Insulin-like growth factor-binding protein 3	2571-12	P17936	1.47096	14.3682			0.509817			0.448672			0.135794	0.00858476	1.25216		0.506045	0.0311856	0.0879607		0.786815	0.311942	0.0369814			0.161098	0.0265895	2.24283		0.153098	0.0546007	0.0749729	0.30821		0.223415	0.00228713			0.31414	0.0456565		0.428305	9.18981	1.54491	0.0148328	0.00296271	0.00819647	0.0185522
TLR4:MD-2 complex	Toll-like receptor 4:Lymphocyte antigen 96 complex	3647-49	O00206|Q9Y6Y9	0.163054										0.736863		0.0819447	0.290759	0.0347216								0.0919458	0.0119733		1.17802	0.0832781		0.027086	0.140072	0.0461949	0.855352	0.207981			0.00209438		0.225573		0.4283					0.0202832
JARD2	Protein Jumonji	12623-84	Q92833	0.0523017		0.05234										0.0394575			0.497278	0.0340154									0.0350911						0.100635						0.06539		0.426526		1.2916			0.0167547	0.0464271
CB066	Uncharacterized protein C2orf66	5677-15	Q6UXQ4	0.271143	0	0.0824826				0.0266831						0.0128486			1.02174	0.0849058		0.164555	0.0239134	0.0133482	0.0391536			0.00553436	0.0998314			0.0674947	0.451703	0.0887542	0.0097797		0.0238447	0.0467612	0.0100424	0.02936			0.425878		11.4837			0.0192372
HXK3	Hexokise-3	19518-12	P52790		0								0.185952	0.359826			0.73174			0.0482454		0.00924382	0.0394969				0.00565685		0		0.21898	0.0211305		0.963071	0.328288	0.00422551	0.0140044		0.0448011		0.0805384		0.42575		7.02626		0.0171985	0.0482554	0.0170833
WISP-2	WNT1-inducible-sigling pathway protein 2	6392-7	O76076	2.07313	2.12431	3.15828	0.514493				2.88518		0.194798	0.0281742	0.438855				0.206475		0.0638796	1.5451	0.298204			0.0562507	0.199589		4.21721	0.235174	0.271025	0.0370071	0.234144	0.154563	0.908841	0.973874	0.0297145	0.219272	0.0800842			0.0311255	0.424304					0.0437781
DB110	Beta-defensin 110	8340-9	Q30KQ9		0		0.183999	0.301478				0.116894					0.295968	0.281642	8.4714e-05	0.000264881	0.00962758	0.162905		0.0680561			0.0360273	0.00817453	0.255226				0.216769	0.625304	0.0741854	0.425886	0.0537407	0.0239465			0.1759	0.229235	0.423726		2.2846	0.103577	0.0103151		0.0502375
EphB4	Ephrin type-B receptor 4	15530-33	P54760	0.439991	0.895414	0.0729969				1.11508	1.17343			0.570468	0.57571		0.505136	0.302199	0.376481	0.163753		2.3195	0.166694		0.0445339				1.01567	0.0630126	0.266018	0.142446	0.813196	0.111912	0.0485465						0.659504		0.423472		2.76622			0.0485694
p16-ARC	Actin-related protein 2/3 complex subunit 5	18419-20	O15511	0.0463078	0	0.0921993		0.218624	0.0180218			0.000174174	0.00281237							0.0093983		0.0277747		0.0464201	0.0201662	0.0896531	0.0111621		0.0441836		0.000218032		0.00214201	0.0150761	0.0624194			0.000791115			0.122971	0	0.421511		0.589497	0.0180854
PRS37	Probable ictive serine protease 37	5653-23	A4D1T9		0.0897863							0.226214							0.183153																				0.0128427				0.419793
SARP-2	Secreted frizzled-related protein 1	3221-54	Q8N474	3.74009	5.38196			0.216397		0.125625		0.00147298		0.0131074	0.10302	0.390761			0.0418881	0.0255213		0.134063	0.00727542	0.009171	0.0240023	0.0116416	0.0282497	0.00712444		0.0321212	0.327341	0.0512527	0.133127	0.851637	0.0306072	0.239355	0.0920323	0.00322892		0.0224916	0.198569	0.102381	0.418353	5.27045	1.0394	0.00452574	0.00866997	0.00124352	0.00810331
SHP-2	Tyrosine-protein phosphatase non-receptor type 11	3397-7	Q06124	0.0829838	0			0.145356			0.221111					0.0385865	0.0346607	0.115414				0.00177993	0.0248328	0.00280599		5.70721	0.0370834		0.147446		0.0586296	0.0150322		0.337732	0.100398	0.180124	0.137934		0.0182884		0.305672		0.418307		0.52689		0.0692633	0.0382458
D108B	Beta-defensin 108B	5611-56	Q8NET1		0	0.19173		0.0202425	0.000108444					0.0288297	0.034545	0.0173812	0.0944655	0.0638072		0.104723	0.0380543	0.00303715	0.0195462	0.00548303		0.0219518	0.0278854	0.0119935	0.089602				0.0546344	0.118479	0.0817196	0.0607118	0.0496076		0.00554586				0.417493		2.13515	0.0309589	0.0520254	0.0667059
GRIA4	Glutamate receptor 4	10760-107	P48058	0.209559				1.0946		0.0927414	0.252782			0.269875															0.256392		0.228531			1.41242	0.16018				0.0827411		0.291422		0.416346		1.0662
P5I11	Tumor protein p53-inducible protein 11	13022-20	O14683	0.139148	0.439615								0.334149	0.0850683	0.306772	0.00044497		44.4374	8.12436			0.0662929		0.0120424		0.00210622			0			0.00615461	0.207473		0.174744	0.445899	0.0417243	0.0414173			0.12222		0.41615				0.0212919		0.145497
CCNB2	G2/mitotic-specific cyclin-B2	18208-3	O95067					0.0169069		0.109392			0.0452529	0.473456			0.657157		0.132622				0.0360204				0.0185593	0.0739224	0.273175		0.134996			1.87038	0.132989	0.0632766	0.0323367				0.109012		0.415762		10.7104			0.0087554
HNRH1	Heterogeneous nuclear ribonucleoprotein H	14309-8	P31943											0.0256334		0.0633665			0.185184						0.0351369						0.147781	0.0888658				0.0204172		0.054095		0.0440043	0.0715252		0.415599		7.80014		0.000114359
Desmin	Desmin	12030-82	P17661	0.0064767				0.0428999	0.103806	0.72197	0.130418	2.8269	0.0740458	0.256302			0.793247	0.0545789	0.0345103		0.0719697	0.0563889			0.00786656	0.00502412	0.0126368	0.0264155	0	0.00497922	0.0494695			1.24792	0.17017		0.00976732	0.0143108		2.52805e-05	0.00633396	0	0.415562		6.24641	0.0117036		0.00563718
CAV2	Caveolin-2	9457-3	P51636	0.0824749						0.174252			0.000719375	0.10312			0.691356	0.217018						0.0016726			0.0253758		0.0621219	0	0.134726			0.729451	0.11355			0.0207212		0.0145481			0.413015		3.92301		0.0306522
MMAB	Cob(I)yrinic acid a,c-diamide adenosyltransferase, mitochondrial	17783-9	Q96EY8	0.25242	0			0.438317	1.03107	3.6606		3.71782	0.231895	0.145791		0.119338		0.523925	0.0649853			0.0105293		0.0268945	0.00436723				0.0966727					0.264339	0.0324319	0.0282915	0.000131724	0.00816608		0.0340213	0.270311		0.411646	12.6184			0.070576	0.0213557	0.0127627
RL30	60S ribosomal protein L30	12478-15	P62888		2.65052			0.0278794		1.34175	0.67537		0.192818	0.243726		0.107189		0.369138		0.131299		0.0382366	0.0338533			0.102745					0.00814602	0.106081	0.132813	0.304591		1.32682			0.0142473				0.411404		2.73273			0.011821
GLYAT	Glycine N-acyltransferase	19506-6	Q6IB77					0.721972		0.187241							0.0336905	0.356858					0.12118				0.0780233	0.0546566				0.0286257		0.285923	0.0398675	20.2736		0.0507762		0.00881903			0.410177	1.15377	0.403436		0.0375542		0.0190447
CSRP2	Cysteine and glycine-rich protein 2	12968-2	Q16527	0.0804133	0.382945									0.227716		0.611654	0.577241					0.0495716	0.0125993	0.00940704	0.00483395	0.178268	0.0143372	0.0150862			0.105451			0.0047388		0.0813963	0.0236009		0.0182702	0.0209064	0.295378	0	0.409661		2.32986	0.0317703	0.030707	0.0301169
H6ST2	Heparan-sulfate 6-O-sulfotransferase 2	13524-25	Q96MM7	0.0949274	4.55448		15.6834			3.55829			0.723421	0.356966	0.467122		0.566158	0.333489	1.64729		0.112372		0.858693				0.0187225		2.33996			0.0314926	0.571136	0.616017		0.345356	0.159362	0.0357313	0.0424361			0.105327	0.40915				0.0327763	0.0365886
EEA1	Early endosome antigen 1	14043-12	Q15075	0.414633										0.289562	0.0862476		1.02191			0.0439045							0.0546444						0.236699	0.187773	0.0689472	0.219832	0.035142				0.193324		0.408939		2.39482
NUCB1	Nucleobindin-1	10451-11	Q02818	0.467363	1.19787									0.173311				0.391932	0.170694			0.273803		0.29494					0.0508547	0.0446781	0.0447537	0.298171	1.5814							0.0983191			0.408543					0.133175
TADBP	TAR D-binding protein 43	12046-51	Q13148		0.669427									0.447105				0.0922932	0.664681				0.0826642			0.265411								0.01878		0.306411				0.0613088	0.270849		0.406326		0.311642
FLRT3	Leucine-rich repeat transmembrane protein FLRT3	9128-34	Q9NZU0	0.39045											1.04099	0.0219896	0.149947			0.124102													0.240951		0.105227	0.237195			0.0461716		0.189031		0.405478		0.391855
MCP-2	C-C motif chemokine 8	13748-4	P80075	0.344869		0.128458				0.0211284				0.0680479		0.00150615		0.0151691				0.14564	0.056397	0.0418583	0.0129548		0.0282858						0.150132	0.045537		0.0450693		0.0256183	6.84206e-05	0.0382537		0.050946	0.404327	46.4304
ZPBP1	Zo pellucida-binding protein 1	8635-283	Q9BS86	0.315896	0									0.752166	0.735103		0.845324	0.450804	0.309279	0.118024		0.0323061	0.0334981					0.020645		3.52689e-07	0.062595		0.439879	0.172337	0.0825601	0.294414	0.0193211			0.0740248	0.0691448		0.403902		6.06657	0.00180167		0.0163383
Coagulation Factor Xa	Coagulation factor Xa	3077-66	P00742	3.05093	0.4815	0.114417		1.18239	0.00310219					0.53718	0.341776	2.15036		3.46095	0.478278	0.0510355		0.122351	0.648239		0.0146949	0.0387984	0.0672522	0.0220599		0	0.0662817	0.00105353	0.0240123	0.493754		0.0013672	0.0575424	0.00782953				0.0890911	0.40297	3.66487	3.58504	0.000503901		0.00829169	0.0149357
Apo L1	Apolipoprotein L1	9506-10	O14791	0.448289	1.66978			0.0542625		0.0948638								0.0306357	0.370697			0.942312			0.00954399	0.0740727			1.27794	0.0164758				0.0390484	0.443091	0.519132				0.0807601	0.344865		0.401301		41.9099
MYZAP	Myocardial zonula adherens protein	9055-81	P0CAP1											0.0979036		0.0390811		0.150985		0.0310516					0.0578055	0.0687301	0.0765373	0.0939678			0.132235			0.440109	0.156885	0.260313	0.0986528			0.0489824			0.40054		2.53813
CTRL	Chymotrypsin-like protease CTRL-1	9229-9	P40313	0.271873	0.233833								0.097733	0.89107	0.193863		0.329624	0.35129	0.240076	0.0513847			0.0269749	0.051419			0.00940104				0.0358046		0.0884727	0.272056	0.068094							0	0.399707		5.62196
SCAD	Short-chain specific acyl-CoA dehydrogese, mitochondrial	17393-13	P16219	0.199047				0.192723					0.0735642	0.0904442			0.222929		0.65018				0.0317029				0.0284374	0.0808372	0.0529523		0.113109			0.359289		0.0559308	0.0481747				0.122069		0.398501		7.36506
HNF4A	Hepatocyte nuclear factor 4-alpha	10041-3	P41235	0.473215	3.55259	0.440177	0.163174	3.92949				0.524108		0.842471	0.0514964	0.863915		0.369292	0.233699			0.0554491	0.094739	0.117456	0.0329702	0.342654	0.110543		0.541762	0.00389974	0.0707865	0.0363221	0.152018	1.16575	0.0489204	0.940575	1.57265		0.0182675	0.040608	0.518986	0	0.397997		6.92284			0.000997975
CRF2-12	Interferon lambda receptor 1	7192-37	Q8IU57	0.31295												0.532825											0.164302		0.660641	0.0620947	0.485055						0.222151	0.179411	0.0637176		0.155646		0.397714
MSP	Hepatocyte growth factor-like protein	4407-10	P26927	0.215952	1.08636			0.631301					0.0614469	0.054399		0.126608						0.0813188	0.158138	0.00839191	0.0458636		0.0357236	0.0160761	0.0764988			0.09065		0.0144657		0.0207979	0.0096821		0.00888974	0.00641525	0.0500355		0.397618	65.7957		0.0125252		0.0150003	0.0153231
ERBB1	Epidermal growth factor receptor	2677-1	P00533	6.44324	0.553176	0.0240168	2.51865				1.95632			0.322202		1.83275	1.40642	0.114275		0.0199252		0.616046	0.508537	0.124621	0.213597	1.1123	0.0235984	0.000189668	2.82139	0.0550083		0.283089	0.846431	0.115409	0.0458817	0.365217	0.0141148	0.457828	0.00576841		0.120382	0.28187	0.396812	1.30424			0.00928765		0.0146488
F16P2	Fructose-1,6-bisphosphatase isozyme 2	9867-23	O00757		0	0.135064		0.615159	0.109366					0.00238999			0.812068			0.0274237		0.206087	0.0173985	0.0302687	0.00771119		0.0208946	0.0462685	0.0260367	0.015159	0.0288966	0.0530568		1.50328		0.186404	0.0592387	0.00747187	0.00624595			0	0.396744	2.76723	2.4239	0.0344195	0.0293387	0.0494464	0.0402414
SOCS7	Suppressor of cytokine sigling 7	11657-86	O14512	0.25055	0.492535					0.0724198				0.177494				0.0078809	0.708245			0.107008							0					0.403556	0.0426144	0.064289			0.010346		0.111803		0.39574		0.901015	0.0144109
RFNG	Beta-1,3-N-acetylglucosaminyltransferase radical fringe	7203-125	Q9Y644	0.388212	0.790708	0.0240073		0.068071	0.000316228			0.128875	0.0474318	0.0650889		0.86824		0.206243	0.777135	0.0609042		0.0421078	0.0291088	0.0184988	0.00525136		0.0607534				0.130529	0.0916598	0.296092	1.10675	0.450156	0.334852	0.000607425	0.185474	0.00794092		0.0597758	0.00177032	0.394694		2.60963	0.0297832		0.0516027	0.0670281
NUP98	Nuclear pore complex protein Nup98-Nup96	12772-8	P52948														0.68992									0.0475328	0.109454							0.177814			0.045421						0.393699		0.785026
LRP11	Low-density lipoprotein receptor-related protein 11	15472-16	Q86VZ4	0.115025	1.27548	0.0377672			0.00875693	1.11685							0.619541		0.0181612	0.0257796		2.18551	0.434624		0.0931093	0.0461859		0.00422161	0.329629	0.0527617	0.102548				0.190432	0.0822881					0.0149861		0.393276	39.9218		0.0120011	0.0215569
DK	D kise	13624-17	O95544	0.48514														0.145255			0.0327853	0.0497637		0.0298132		0.0992012	0.168558		2.19135			0.056111				0.810046		0.123147					0.39207	4.38972	0.832742		0.146847
LL-37	Antibacterial protein LL-37	15481-45	P49913	1.57994	1.10597			0.689684										4.99813	1.54503		0.227379		0.318186	0.104932		0.353918					0.905428	0.0976119	0.792385		0.525625	0.272473		0.243382					0.390226						0.0136846
EP3B	Epididymal secretory protein E3-beta	7782-34	P56851	0.200925	0.254574			0.103446		0.0464189		0.0320175		0.0167498			0.136666	0.0401255	0.0485037			0.225787			0.0199129	0.000127098			0		0.0393108		0.000255858	0.981932	0.0252158	0.120161							0.389835		0.97531	0.00741756	0.0180619	0.0148383	0.0255004
PDE4D	cAMP-specific 3',5'-cyclic phosphodiesterase 4D	5255-22	Q08499	0.00884315	0			0.0683297						0.0306616		0.11102	0.204739	0.00753711	0.546648		0.0188389	0.016248	0.00409761		0.00542964			0.000138721				0.00630542		0.00695575	0.0152527		5.59286e-05		0.00472468			0.114146	0.386969				0.017428
BMP-3b	Growth/differentiation factor 10	16749-79	P55107	0.169755	0.882358		0.327138						0.00141635	0.321582	0.173599	0.133207	0.2908	0.0117532		0.123629		0.0203417		0.0216852		0.00810527	0.0276674	0.0208404	0		0.19638	0.0851821	0.190532	0.143217	0.136931	0.16034	0.00339833			0.0422957	0.336766		0.386013		3.58503	0.000707703		0.0166071
RET1G	Retinoic acid early transcript 1G protein	18927-14	Q6H3X3					0.182506		0.221397			0.0806828	0.327032			0.785433	0.154559	0.231342			0.0643341					0.00107121	0.0576262	0.0326775		0.102344			1.76473	0.014193		0.0669443	0.00459665		0.0308226	0.219816		0.385916		11.5244	0.0131405
AXIN2	Axin-2	12925-105	Q9Y2T1	0.320097				0.369611	0.0302359			0.589444	0.011734	0.404943	0.129339		0.190309		0.327236	0.000256475		0.0492731					0.00571841	0.00265652	0.0215718		0.0946667			1.10812	0.127307		0.0121273			0.00598566	0.127063		0.384032		5.42098	0.00729078	0.00686685	0.00850704	0.0813485
UB2D2	Ubiquitin-conjugating enzyme E2 D2	18842-24	P62837	0.803735						0.15937			0.351551	0.229234	0.464051		0.516009	0.356814				0.220665	0.088323	0.00640306		0.0529829				0.0253637			0.161384	4.29346e-06		0.161287				0.0102461	0.315145		0.383088		2.28364	0.00151692	0.0249246	0.0518507
c-Jun	Transcription factor AP-1	10356-21	P05412	0.94956				0.369677						0.548154	0.182707		1.55589	0.25623		0.0245			0.0182414			0.0289619		0.0490319	0.00959607		0.0710153		0.641287	0.64895	0.0446353		0.0367526	0.00973084			0.0330912		0.382948		5.71446			0.030786
Flt-3	Receptor-type tyrosine-protein kise FLT3	3437-80	P36888	0.401052			0.750783	0.290215					0.0311722	0.457622	0.539663		0.361586		0.363014	0.0150442					0.0141167	0.0443158	0.0191961	0.0647134		0	0.0568141		0.1544	0.404358	0.290942	0.0143629		0.0564488	0.0105545	0.0156817	0.38835		0.382931		4.29253		0.0478125	0.0563794
COG8	Conserved oligomeric Golgi complex subunit 8	9543-131	Q96MW5	0.129646		0.175172				0.156297			0.191169	0.00568187	0.0176337		0.0951106			0.049967		0.0527121				0.0672969	0.0491581	0.0337329			0.0660802	0.0653129			0.0348593	0.0466258		0.0368729				0.0404608	0.382775			0.0427019
FAM3B	Protein FAM3B	9177-6	P58499	0.263807			3.6346			0.66237				0.0868955		1.22583	0.161452	0.0808084		0.12999		1.31451		0.0126435			0.189387		2.83798	0.163013	0.0916763	0.120202		0.382602	0.0118582	0.170894	0.650476				0.234012		0.380267	8.48751	2.26667
KISHA	Protein kish-A	11112-18	Q8TBQ9		0	0.118403								0.0745679	0.110907		0.0787399	0.0175819	0.0375928	0.0421045			0.00456744	0.00145772		0.0213637	0.0416219				0.00299728		0.0386725	0.029495	0.0829976	0.152078	0.144769				0.0774837		0.37817		1.48794		0.0610185	0.0154644	0.0132331
FSTL3	Follistatin-related protein 3	3438-10	O95633	2.1845			7.71173	2.56646				1.69648		0.0552766		0.0141802	1.70909	1.73395			0.0803774	8.07522	0.337636		0.0854337	0.710109		0.0122123	2.6908	3.21974e-08	0.120544		0.0681333	0.105089	0.18987		0.452143	0.00548711	0.0401584		0.122693	0.11567	0.377751	0.841433	0.0752779	0.00304373		0.0092601
MED4	Mediator of R polymerase II transcription subunit 4	14021-81	Q9NPJ6	0.0230215									0.0185776					4.40577	0.101383			0.175323						0.00965087			0.0101144			0.41858	0.0835012	0.0463772					0.0516043	0.0297342	0.37716		10.7355		0.0379085	0.0071749
STX4	Syntaxin-4	10668-5	Q12846	0.359714	0.273779					0.115636						0.655242		1.50241	0.0714112										0.259451				0.0730157	0.193791		0.166819	0.0607895		0.0328203		0.288328		0.376999		0.907994	0.0144411	0.0254724
MLRA	Myosin regulatory light chain 2, atrial isoform	19296-51	Q01449	0.110687			2.34945	0.193833		1.20138	0.0232502			0.160794	0.0842284			0.299317	0.767856	0.0577851		0.561939	0.0566207						0					0.309296	0.00388645	0.0456828				0.0254952			0.37524			0.00140333		0.034244
CSN7B	COP9 siglosome complex subunit 7b	12384-92	Q9H9Q2	0.139447	0.709234									0.0156565				6.83993	0.497725		0.0401491	0.0487978									0.184947	0.0124555			0.0451888	0.117306		0.0825218					0.374671
Macrophage mannose receptor	Macrophage mannose receptor 1	2637-77	P22897	1.46819				1.14358	0.461865		0.656897				0.2182	0.151219			0.924612			0.127926	0.116857		0.028837	0.0129391	0.0971718		0.0947043					0.859235	0.0935648	0.0566931	0.290529	0.0891459					0.374635	26.4401	0.427362
RELL1	RELT-like protein 1	13399-33	Q8IUW5	0.368222										0.190355				0.275676	0.341498				0.0777728			0.146508	0.116373				0.0119504		0.197875		0.209472	0.0317211	0.0401766				0.103903		0.374521		2.17203
DB118	Beta-defensin 118	9306-7	Q96PH6		4.50203					0.605889		0.112919														0.0456539	0.052521		0.0385241					0.289759		0.103935				0.0326142			0.374315			0.018175			0.0620035
DSC3	Desmocollin-3	4981-6	Q14574	0.0549683	0.454506												0.527737														0.120147			0.590003	0.268419		0.0533478						0.374156
IGF-I	Insulin-like growth factor I	2952-75	P05019	2.25728	9.48509	0.177138	3.62664	0.322868	0.261199	0.908872			0.551379	0.381071	0.00710135	0.2204	0.143806	0.00525834		0.0632015	0.00381848	0.0232122	0.0123378	0.0278774	0.00351198	0.00664449	0.199304	0.0241558	2.79304	0.0952842	0.0207384	0.0777795	0.892104	0.0467291	0.00749245	0.231712	0.00283395	0.0202859	0.000139656	0.135721	0.251211		0.373826		0.955041		0.0223636	0.007151	0.00466877
MIG	C-X-C motif chemokine 9	9188-119	Q07325	2.55346	0	0.172458					0.133905			0.44077		0.173561	0.491339			0.0671088		0.0489751		0.0413133					1.02438	0.0216262		0.111207	0.114178	0.423707	0.00496077	0.445522	0.0230025	0.0136477	0.0349493	0.148259		0.0865134	0.373141	0.586842					0.0169449
FOLR1	Folate receptor alpha	17455-42	P15328	0.235502		0.717398		1.60867				0.217814			0.071579			0.0220967		0.023151	0.0050842	0.0555137		0.0037802	0.00601727	0.0480161	0.0211768		1.78502		0.0039259		0.00533233	0.134898	0.0723522		0.0139472	1.98376e-05	0.0191845		0.0397374		0.372875			0.039985			0.00260322
CBPZ	Carboxypeptidase Z	6493-9	Q66K79	0.441395	0.358782									0.200642				0.079652	0.442799	0.0686369		0.105891					0.0449617		0.0313768		0.0799575		0.332562	0.0488521							0.0102256		0.372249	1.39211	0.415258	0.0350889		0.00379866
Lefty-A	Left-right determition factor 2	15503-15	O00292	1.32509	5.19726	0.339828		1.06036		0.0402565					1.01953		0.10827	0.191584				1.06901				0.355154	0.0670772		0.275877	0.233639	0.0829196		0.266748	0.132979	0.0590714		0.5275			0.0496554	0.0229012		0.371017
Apo C-I	Apolipoprotein C-I	15364-101	P02654					0.182265					0.0759751	0.0360979	0.16336	0.435667	9.66157		15.4158		0.0367093	0.103233	0.177265			0.0167939		0.00447466			0.139223		0.51194	0.870451	0.433089		0.0202812	0.0284858	0.0135058		0.115473		0.370862	1.64159
LIF sR	Leukemia inhibitory factor receptor	5837-49	P42702	0.441137	0									1.39661	0.376579	0.108783	0.694849					0.26935		0.0597729		0.161372			0.602334			0.600095	0.444179	1.24425	0.517151	0.38437		0.0502025		0.0104865	0.327068		0.370833					0.0421888
NSE	Gamma-enolase	10339-48	P09104	0.613871				0.262018						0.193875		0.295555							0.092092				0.06237					0.145959	0.156684	0.492972	0.900764					0.0355715			0.370562	1.08374	1.38576	0.00528233	0.0213311	0.0308537
PRG3	Proteoglycan 3	9015-1	Q9Y2Y8	0.228667						0.116315				0.45382				0.0915325	0.101391		0.096379	0.194768	0.0477209	0.126063	0.138699		0.0248686		0.0823198	0.0152709	0.482379		0.310662			0.0749627							0.370512	0.446895	3.25298	0.00930789		0.087836
CD30 Ligand	Tumor necrosis factor ligand superfamily member 8	3421-54	P32971	0.113607	0.463151											0.551081		0.179576	0.0545236			0.0582007	0.369105	0.0518192	0.125834	0.0897407	0.107649		0.384225		0.0891615	0.329385		0.296774	1.67028	0.268875			0.187446	0.122607			0.370023	2.58917	3.4817				0.0145877
ATOX1	Copper transport protein ATOX1	19233-75	O00244	0.960253			1.19074				0.31537		0.184847					0.102281	0.622659			1.50035				0.0728385			0.361029		0.211848	0.00100759		0.307526		0.0797874	0.00154567	0.0681865	0.0643364			0.230156	0.369412	0.70593	0.845878			0.0238187
SCMH1	Polycomb protein SCMH1	12604-16	Q96GD3	0.0258641	0	0.00364921				0.0560981		0.0419432		0.307164			0.382127	0.116952	0.0414897	0.00524649	0.0178128	0.124431	0.000480379				0.0028202	0.0532793	0	0	0.0667495	0.000199131	0.392013	0.414771	0.00182136	0.0171865	0.0331602			0.0180391		0.000212404	0.36891		4.0069				0.0181276
CDY1	Testis-specific chromodomain protein Y 1	7097-8	Q9Y6F8			0.0774079			0.00500786			0.324917		0.143807			0.0542549		0.103939				0.000172728				0.0511761		0.121691					0.70913	0.00597862	0.346129							0.368596		1.25064
ERO1B	ERO1-like protein beta	7994-41	Q86YB8	0.258686		0.0249505			0.305031	1.44008		1.95073			0.125145		0.0438719	0.00941191		0.0569658	0.00873861	0.0479025	0.00696838	0.0438365	0.0117104	0.632091	0.00141953		0.0890564	0	0.0407263	0.00721574	0.30998		0.012691	0.057504	0.0152833	0.00027842	0.00984716	0.0463501	0.0276424		0.367829	0.153268	0.569432	0.00354673	0.00895911	0.0140568	0.00455702
Leptin	Leptin	8484-24	P41159	0.219007	12.0027		25.0597	16.0293	1.35609		0.531945	7.12872		0.580468	0.626703	0.0411284					0.0199639	0.811178	0.118413	0.0257995			0.164088		0.233744	3.40003e-09	0.0728271		5.32175		0.16166		0.726528		0.0584794	0.0123104			0.367286
ECP	Eosinophil cationic protein	15576-158	P12724			1.32732e-06		0.189239						0.109903	0.0346645	0.118022		0.100763	0.541796	0.0173594		0.47145	0.0677205	0.0167866	0.0406503		0.000858655				0.27873	0.141898	0.176254	0.00460932	0.0693365		0.038825		0.023898	0.0499082			0.366789	6.97786			0.0339906	0.0699627
DAP1	Death-associated protein 1	19141-22	P51397	0.147187									0.00261612	0.0402203			0.00981094		0.143272	0.0142022		0.313423				0.0606323			0.158546							0.0353413				0.00852494			0.366786		54.729
HBAZ	Hemoglobin subunit zeta	6919-3	P02008	0.327311				0.0677184		0.0773311				0.25557	0.73807	0.195029		0.375726	0.797435	0.117816		0.733127	0.142044	0.0260945					0.0813673	0.0161531	0.0475549	0.0928105	0.303979	0.0730901	0.345949					0.05045	0.0620577		0.366096	19.2491	3.4417		0.00184627
GL	Glutamine synthetase	19238-12	P15104	0.053179	0	0.0700308			1.32794	3.8797	0.204153	5.00099			0.106766		0.0060711		0.0777367	0.0780468		0.0217901	0.0198936	0.0116488		0.0966935	0.00997947	0.0342028	0.277847	0	0.0446109		0.165082			4.70945	0.0202034	0.0257822	0.00179715	0.0277912	0.0338394	0.0563634	0.365827	0.513799	0.498465	0.0156956	0.0195842	0.0143212	0.0080109
SPDEF	SAM pointed domain-containing Ets transcription factor	10012-5	O95238	0.162752	0		0.418653							0.604106	0.27933		1.06328	0.198316		0.0571362				0.0497422		0.0292977	0.087882	0.160645	0.132017		0.183191		0.366743	1.03747	0.271288		0.0403896				0.176461		0.365308		9.13731	0.0571213		0.0144449
INHBC	Inhibin beta C chain	6408-2	P55103				25.2923	2.24454		7.99734	0.15587			1.87179	0.033544	0.146878		1.64719		0.105559	0.0619571	0.0784662		0.34316		0.35748	0.109702	0.0616204	0.325444	0.0185178	0.201493		6.4015	0.39195		0.103964	0.0115533	0.127058	0.158481	0.147144	0.376531	0.0171332	0.365103
LKHA4	Leukotriene A-4 hydrolase	3204-2	P09960	0.0856689									0.0643704	0.541845															6.85886		0.115489			0.589848		0.379135		0.0472886			0.356932		0.36489		0.634919	0.041242
annexin II	Annexin A2	13700-10	P07355		1.04045			0.0445191									0.0411993									0.0302409								0.612485					0.0187899				0.363984	31.7779				0.0137465
Coagulation Factor IXab	Coagulation factor IXab	5307-12	P00740	0.136712	0.399179		12.0641	0.543647			0.0240995	5.49328		0.202144	0.179792	0.153552	0.318372	2.1234			0.265104		1.64565	0.0750102	0.272115	0.0809725	0.00253688			0		0.256293	0.362439	6.29592		0.310117	0.0384444	0.00714241	0.00999065	0.107589	0.0428424	0.0374446	0.363943	0.551647	0.388756
SYT9	Syptotagmin-9	8066-38	Q86SS6		0	0.140886				0.0781259				0.0302811	0.0419521	0.0417211	0.0572368		0.00331069	0.00743309		0.000898297	0.000846971	0.0593461	0.0297786	0.059223	0.0554462	0.0449811	1.99869e-08		0.080825			0.111387	0.00467402	0.0326282	0.0134041		0.00499652	0.0130398	0.0684189	1.16003e-07	0.363182			0.000116618	0.00711982	0.000936642	0.0075546
CJ038	Protein FAM171A1	5610-32	Q5VUB5		0.554324	0.264778				0.100851	0.0258381		0.00180323						0.00353032			0.0414513	0.0230699				0.107126	0.0223904		0.0994072	0.0453144			0.161723			0.00793551				0.0101481		0.362434					0.0271061
PLUNC	BPI fold-containing family A member 1	6473-55	Q9NP55	0.729947	0		0.272551						0.00493462	0.391319	0.311815	0.00853556	0.963196	0.421262		0.136257		0.0686217		0.0145081		0.0530963	0.0279568	0.0307887			0.0139326		0.104094	0.0917073	0.276338						0.322768		0.361193		4.22064	0.0772786
ICBR	Caspase recruitment domain-containing protein 18	18190-15	P57730	0.108859				0.0648137		0.459336	0.363404		0.0793401	0.0835464	0.105178	0.0103478		0.00188037	1.08636		0.112874	0.0294532	0.0391373			0.026805	0.0029515		0.0842076		0.13572	0.0247979	0.0269563	1.23212	0.0196579		0.00910727	0.0310537			0.115869	2.58921e-07	0.361182		4.83141		0.0339803		0.0320351
SIG15	Sialic acid-binding Ig-like lectin 15	10847-1	Q6ZMC9	0.0110828	0.0934622								0.167492	0.592341	0.0673395		0.798339					0.300037			0.018388	0.0174764	0.0141416	0.0197498	0.512493		0.0118713	0.0495335		0.729925	1.11662	0.0826757	0.0260857	0.0445651	0.048399		0.228332	0	0.360771		4.81163
NF-ATc1	Nuclear factor of activated T-cells, cytoplasmic 1	14286-2	O95644	0.558451				0.2722						0.531851	0.177119		0.951296										0.0689128	0.0273976					0.341168	1.11811	0.0743024		0.0377765				0.0419911		0.360225		4.04792
Retil dehydrogese 1	Retil dehydrogese 1	11265-8	P00352	0.487993	0.541254					0.710438					0.553297		0.18411	0.244951		0.440326		0.402687	0.0154012	0.139894					0.509056	0.00284108		0.0108168	0.462636		0.151227	27.3111			0.0454999	0.0865905	0.12075		0.359523	1.10435			0.0369256
UBP28	Ubiquitin carboxyl-termil hydrolase 28	19562-8	Q96RU2		0.259384					0.0492799						0.163531		0.0621673	0.0390811		0.171109	0.101248				0.0662427			0.124184				0.133872	0.292397	0.0501134	0.166378		0.00893344			0.0242158		0.359428		0.50304			0.0422987	0.0168274
SPT20	Spermatogenesis-associated protein 20	11117-2	Q8TB22	0.0766809										0.0858382				0.111062	0.0918148			0.00712881	0.0115471		0.00183317	0.0710019		0.000194001	0.126811	0		0.0238587	0.0912021	0.0381081	0.198264	3.5197	0.0218609	0.00740264	0.00171422		0.131394		0.358988	24.7143			0.0115726
TPRKB	EKC/KEOPS complex subunit TPRKB	12417-46	Q9Y3C4		0.272866									0.745156	1.11078		2.03123	0.705271				0.457866	0.348987										0.405118	0.0363037		0.464119				0.111867	0.315099		0.358555
F171B	Protein FAM171B	8786-6	Q6P995	0.102914			0.408188	0.214157						0.285582	0.552393			0.227317		0.143956		0.366719	0.407507	0.199259							0.101749			0.399819						0.143429		0	0.357715
CXD2	Gap junction delta-2 protein	11678-105	Q9UKL4	0.378188										0.280621		0.0908079		0.500616				0.134379				0.122196		0.156293				0.0630276	0.109905	0.0309767	0.123439								0.357287		0.398316
Gelsolin	Gelsolin	16607-78	P06396		1.97119		0.270043	5.0106						0.365825	2.34117	0.332565		4.24581	0.392384	0.091736		0.577254		0.0180522	0.141645	0.128012			1.48992			0.435093	0.987895	3.44626	1.1349				0.129108	0.0257432	0.444157		0.356802					0.130655
ATS3	A disintegrin and metalloproteise with thrombospondin motifs 3	8845-2	O15072		0			0.765086		0.153305								0.197607	1.12088	0.15694		0.32386							0.317444		0.129486			2.86885									0.356486		3.40399
CAH11	Carbonic anhydrase-related protein 11	8859-51	O75493	0.0779261	2.48005	0.0404388	2.52235			0.661937			0.00464753	0.14814	0.0104028			0.0901733	0.0966099	0.00883355		0.0251587	0.0649789	0.01014					1.32037	0.0441441	0.0608446	0.103446		0.0643312	0.00221577	0.236151		0.175405	0.0636091				0.356336	0.539408		0.0110749	0.00451711	0.001367	0.000803423
TD1	Protein TD1	18261-34	Q8N6N6	0.0716742		0.221533								0.0229638			0.0863531										0.0839772							0.418319	0.0514283	0.196864							0.355008		2.06691	0.074931
SRAC1	Protein SERAC1	8985-13	Q96JX3	1.74403										1.01177	0.613899	0.582059				0.294135		0.192134				0.399756	0.0702164		0.0973355	0.0939338			0.905875	0.321676	0.113879					0.0712279	0.181756		0.354801		3.55493			0.0760982
PRP16	Pre-mR-splicing factor ATP-dependent R helicase PRP16	13645-14	Q92620	0.197473				0.289298				0.297638	0.0684368	0.224137	0.122432	0.0333212	1.34744	0.108481		0.034631	0.00287953	0.00410741	0.0172865	0.00670515	0.0115313	0.0448455	0.00120436	0.0244546	0	0.0257236	0.0253061		0.0607538	0.814569	0.171596	0.0843011	0.059053		0.00133551		0.132566		0.353879		6.11984	0.116379	0.00178438	0.0112073	0.0165984
KCRU	Creatine kise U-type, mitochondrial	15542-19	P12532	0.0851383	1.14361		0.814062							0.115894				0.140476	0.861143	0.00760087	0.0671934		0.025754				0.0976675		0.185425		0.133401		0.54761		0.0428015	0.546352				0.0504426			0.353777	0.815771	0.706365	0.0475337		0.0466972
CCPG1	Cell cycle progression protein 1	8889-5	Q9ULG6	0.74226	0.209473									0.474861	0.57016	0.0226019	0.175421			0.205484		0.158267	0.0520614	0.0464365		0.0501964							0.478701		0.0383328					0.0603209	0.480116	0	0.353331		0.898395		0.0203373
2010-09-01	Septin-10	12690-33	Q9P0V9	0.107496				0.285008		0.258292				0.0499823			1.03716		8.93119e-05				0.044919					0.049536			0.0254426		0.196604	0.400756		0.105755	0.116748	0.0817611					0.351412		10.267		0.00523576
IGFALS	Insulin-like growth factor-binding protein complex acid labile subunit	6605-17	P35858	7.29968	11.2131	0.81854		0.26528	1.92887					0.22681				0.764525				0.0690292	0.49551	0.0966146		0.290383	0.172867		1.88752			0.0307863	1.58709	1.62133	0.101715	0.335826	0.0217208			0.255734	0.399139	0	0.351306	2.70411	1.84579
Prolylcarboxypeptidase	Lysosomal Pro-X carboxypeptidase	5722-78	P42785	0.300258		0.325754				0.348786				2.08551	0.844382	1.41916		1.1308		0.10164	0.0894333	2.648	0.28961	0.173736	0.0243586	0.0672325		0.237985	0.539003			3.17975	1.96937	0.178109	0.164642	4.48016	0.0457313	0.600135	0.271234	0.12448	0.771741		0.350681	5.30979	13.6453
SCG1	Secretogranin-1	8235-48	P05060		6.26014			16.4722			6.36046			0.70927	0.208477	2.14733		2.75846		0.365329	1.86725	4.06287		0.0779137			0.274008		0.577091	0.234582	0.239524	0.398036	0.0623259	0.131074	0.484935	0.813204			0.171981				0.35037		3.3174	0.0730529	0.030384
MXI1	MAX-interacting protein 1	9035-2	P50539	0.475405		0.0613245						0.0700692							0.171805									0.012457	0.0765484					0.122377		0.00822751			0.0288066		0.0173408		0.350332		0.571476			0.00541799
RPC6	D-directed R polymerase III subunit RPC6	11444-49	Q9H1D9		0.0356262					0.972537	0.354359		0.0654493	0.0167828		0.0205237		0.124534	0.211387			0.104717		0.0173334				0.0563733	0.267094				0.0283999	0.276935	0.011621	0.0294416	0.0142683				0.108805		0.347365		0.923759			0.00769306
GFRa-2	GDNF family receptor alpha-2	2515-14	O00451		0.939857		4.00084	0.54798					0.637634			1.24285		1.44908	0.157165			0.0246972	0.235515			0.037405		0.0325685	2.61645		0.903706	0.233363	0.469105	0.995701	0.227346		0.246786	0.0206051	0.0691584	0.0166121			0.346674	10.2417	0.794206				0.00101986
LIGHT	Tumor necrosis factor ligand superfamily member 14	5355-69	O43557	0.263083	3.63871e-08					0.0720328						0.0606454	0.0820206							0.0756946					0.0830098		0.161157			0.137527		0.179901		0.0412439	0.00248712	0.0417404	0.0321399	0.226256	0.346179	6.72778		0.0178949
CRBB1	Beta-crystallin B1	17751-68	P53674	0.188391	0.248247					0.00452995								0.15981				0.0360868		0.0216504	0.0090188	0.0273071	0.00887459			0	0.0254603		0.100715	0.205646		0.419314		0.0320989		0.0157684	0.194582	0.11608	0.34565	2.76132	2.79075		0.0243725
SPRN	Shadow of prion protein	13447-42	Q5BIV9	0.149234	1.49039		0.235942						0.0229411	0.332729	0.166536	0.368416		1.22025	2.41463	0.0493146		0.0481454							0.027392	0						0.238466				0.0208638	0.061469		0.345519		11.3145	0.0113669	0.0616761
Notch 1	Neurogenic locus notch homolog protein 1	5107-7	P46531	1.88106	0.624076	0.197389	2.26972							0.264895	2.48424	0.344695		2.18706	1.57904		0.389058	0.612212	0.7776	0.177562		0.661771			0.718486		0.352835	1.15397	0.0944201	2.60344	0.284747	1.01387	0.431849	0.378624				0.0865388	0.345215	1.77851	9.0136	0.122585	0.065233	0.043455
PPR3B	Protein phosphatase 1 regulatory subunit 3B	12768-3	Q86XI6	0.570316										0.15808																	0.0987197				0.115425						0.0933008		0.345147
TIMP-1	Metalloproteise inhibitor 1	2211-9	P01033	2.10291									0.222669	0.630348	0.253716		0.450694	0.383878		0.15193	0.00585648	0.579619		0.0613527					0.181977	0.130429		0.0439252	0.632379		0.238141	0.374181					0.54031		0.345078		0.81463
Gro-a	Growth-regulated alpha protein	2985-35	P09341	0.0731869		0.0662447											0.0832503									0.0658585			0.325816					0.110411	0.0125114					0.0331223	0.000175288		0.344538
CRH	Corticoliberin	5614-44	P06850					0.146576		0.137974						0.260893			0.465013			0.162162												0.204103									0.343969
Notch-3	Neurogenic locus notch homolog protein 3	5108-72	Q9UM47	5.41514	4.53169	0.0670035		4.70408						1.11599	1.24702	2.42126	0.940241	4.58451		0.0740591	0.147689	0.167148		0.019675	0.0684654	0.0903805		0.00478764	5.61316		0.271182	0.0926354	0.628397	1.49944		0.163476	0.281941		0.394424	0.0934265	0.10537		0.343881					0.0400554
NRX1A	Neurexin-1	8971-9	Q9ULB1	0.223666	1.33895				0.205095				0.0174362	0.0477751		0.0550542		8.29851	0.0764406	0.0256996	0.181721	0.123047	0.0402585	0.0201389		0.0395625			0.0882175			0.035842	0.0143655	0.121855	0.117324	0.10479		0.0860079	0.0184425			0.0304319	0.34377		65.6379
ARY1	Arylamine N-acetyltransferase 1	12632-14	P18440	1.04053	1.04051e-07									1.75467	1.4536	2.50185	1.93247	0.0951396				1.0894		0.164342					0.524069	0.070626			1.37801			0.181743		0.0074012	0.0327534	0.245104	0.227645		0.342674					0.114902
BDNF	Brain-derived neurotrophic factor	2421-7	P23560							0.559923			0.442772	0.139986		0.0975369	0.202372					0.0283698		0.0574926		0.0936941								0.327163	0.0428681	0.0729189				0.0243252	0.0502223		0.34223
SIGL8	Sialic acid-binding Ig-like lectin 8	7864-3	Q9NYZ4	0.741129										0.355191	0.425037	0.474695	0.256657					0.209775					0.175219						0.371033	0.755042	0.0644313				0.102665		0.136753		0.342199		4.91801
FHR4	Complement factor H-related protein 4	6471-53	Q92496		0.345787			0.0784504	0.0354424	0.212319	0.214292		0.0758621				2.40447			0.0430774	0.0273914	0.0130038	0.0402999			0.0284708		0.0328294	0.0801308			0.00814932	0.211285	1.67829	0.0653311	0.61389	0.0365334				0.211781	0.0351616	0.342148	54.7762
Holo-TC I	Transcobalamin-1	19614-8	P20061		0.218056		0.46011						0.00532993	0.129021		0.00744668		0.311017	0.913372	0.0231229			0.0544201	0.165259		0.586663	0.053251		3.41763		0.0172619	0.0710388		0.571927	0.486622	0.704714	0.0336481	0.051824	0.122898	0.0801663	0.200695		0.342012	10.314	1.25314	0.0143108		0.022209
ITIH3	Inter-alpha-trypsin inhibitor heavy chain H3	7145-1	Q06033	2.02589	0.575058			1.51224		2.88881	1.84117			0.154454	0.250233	0.200744		5.61634	0.497311		0.153048		0.751945	0.0223869		0.316856		0.109943	0.478103			0.0280423	1.68299	2.69071	1.23638	0.781665	0.0281078	0.0943643	0.0306143	0.0748306	0.0529206		0.3419	21.5011	0.0952583		0.0653662	0.0128058
ADH1B	Alcohol dehydrogese 1B	9834-62	P00325										0.315288		0.173894	0.113261	0.217675	0.10881								0.0764106									0.164455	8.5427				0.0108129	0.515531		0.341119					0.0075857
TNF-b	Lymphotoxin-alpha	4703-87	P01374	0.0110775			1.40518	0.000492023		0.96467			0.00125614					0.0280194	0.0978232	0.0392144		0.078015						0.010858	0.0802113		0.0321596	0.0526416	0.0681274	0.0963504	0.00819033			0.0179673	0.0179632	0.0260706	0.13016		0.340787		0.421055	0.0107171	0.00219332	0.0107652	0.028323
INGR2	Interferon gamma receptor 2	9180-6	P38484	0.149301	0.700791					0.29779	0.443514	0.202342		0.110172		1.20913	0.592641	0.750423		0.0523856		0.185902	0.365608		0.0407838	0.0104954	0.0209027	0.00983256	0.147529		0.104604	0.226832	0.498791	0.0897155	0.0812749	0.00125898	0.277661	0.0259837	0.0175023	0.0213837	0.0920325	0.0465401	0.340486	0.679253	0.815715	0.0467121	0.0111468	0.00121198
UBE2T	Ubiquitin-conjugating enzyme E2 T	12400-25	Q9NPD8	1.21934	0.0311131								0.0425239	0.313413	0.99103	0.388264				0.0690245		0.22406			0.0198578	0.17497				0.0216598	0.089963		1.20099		0.0439486								0.34002		1.74969			0.042954
MYP0	Myelin protein P0	10615-18	P25189	0.76317	15.391	0.418058								0.550036	0.359058		0.0326642	0.361024		0.156951	0.0453029	0.403668				0.153391			0.274119	0.0674756	0.0444916		0.525535	0.0843566	0.938911	0.137091							0.339666		9.30304				0.0262164
[truncated: 4,132 more rows]
[truncated: 19 more columns]

## Sheet: Header ST5
Target	Protein Target name abbreviation
TargetFullName	Extended protein target name
UniProt	UniProt ID
[truncated: 3 more rows]

## Sheet: Supp. Table 5
Supplementary Table 5. Participant characteristic or genetic factors contributing the most to the variation in plasma levels of 4979 protein targets.
[truncated: 4,980 more rows]

[truncated: 20 more sheets: Header ST6, Supp. Table 6, Header ST7 , Supp. Table 7, Header ST8, Supp. Table 8, Header ST9, Supp. Table 9, Header ST10, Supp. Table 10, Header ST11, Supp. Table 11, Supp. Table 12, Header ST13, Supp. Table 13, Header ST14, Supp. Table 14, Header ST15, Supp. Table 15, Supp. Table 16]
